# Supplementary material for: Evidence for a rosiaite-structured high-pressure silica phase and its relation to lamellar amorphization in quartz
Source: Nat Commun. 2023 Feb 4;14:606. doi: 10.1038/s41467-023-36320-7 (PMC9899207; doi:10.1038/s41467-023-36320-7)
Supplement: Supplementary file 2 — Source Data [file 41467_2023_36320_MOESM2_ESM.zip]

Archive with 1 entries (1 files):
- All_Data.xlsx
