# Supplementary material for: Evidence for a rosiaite-structured high-pressure silica phase and its relation to lamellar amorphization in quartz
Source: Nat Commun. 2023 Feb 4;14:606. doi: 10.1038/s41467-023-36320-7 (PMC9899207; doi:10.1038/s41467-023-36320-7)
Supplement: Supplementary file 2 — Source Data [file 41467_2023_36320_MOESM2_ESM.zip › All_Data.xlsx]

## Sheet: Background 80 s, 26 GPa
Twotheta	Intensity
°
3.00612	312.123
3.01855	312.428
3.03097	312.727
3.04339	313.02
3.05581	313.306
3.06823	313.587
3.08065	313.862
3.09308	314.131
3.1055	314.394
3.11792	314.651
3.13034	314.903
3.14276	315.149
3.15518	315.389
3.1676	315.624
3.18003	315.854
3.19245	316.078
3.20487	316.297
3.21729	316.511
3.22971	316.719
3.24213	316.923
3.25456	317.121
3.26698	317.314
3.2794	317.503
3.29182	317.686
3.30424	317.865
3.31666	318.039
3.32909	318.209
3.34151	318.373
3.35393	318.533
3.36635	318.689
3.37877	318.84
3.39119	318.987
3.40362	319.129
3.41604	319.267
3.42846	319.401
3.44088	319.531
3.4533	319.656
3.46572	319.777
3.47815	319.895
3.49057	320.008
3.50299	320.117
3.51541	320.223
3.52783	320.324
3.54025	320.422
3.55268	320.516
3.5651	320.607
3.57752	320.694
3.58994	320.777
3.60236	320.856
3.61478	320.932
3.62721	321.005
3.63963	321.074
3.65205	321.14
3.66447	321.203
3.67689	321.262
3.68931	321.318
3.70173	321.371
3.71416	321.421
3.72658	321.467
3.739	321.511
3.75142	321.552
3.76384	321.589
3.77626	321.624
3.78869	321.656
3.80111	321.685
3.81353	321.711
3.82595	321.734
3.83837	321.755
3.85079	321.773
3.86322	321.788
3.87564	321.801
3.88806	321.811
3.90048	321.818
3.9129	321.824
3.92532	321.826
3.93775	321.827
3.95017	321.824
3.96259	321.82
3.97501	321.813
3.98743	321.804
3.99985	321.793
4.01228	321.779
4.0247	321.764
4.03712	321.746
4.04954	321.726
4.06196	321.704
4.07438	321.68
4.08681	321.654
4.09923	321.626
4.11165	321.596
4.12407	321.564
4.13649	321.531
4.14891	321.495
4.16134	321.458
4.17376	321.419
4.18618	321.378
4.1986	321.335
4.21102	321.291
4.22344	321.245
4.23586	321.198
4.24829	321.149
4.26071	321.098
4.27313	321.046
4.28555	320.992
4.29797	320.937
4.31039	320.88
4.32282	320.822
4.33524	320.763
4.34766	320.702
4.36008	320.639
4.3725	320.576
4.38492	320.511
4.39735	320.445
4.40977	320.378
4.42219	320.309
4.43461	320.239
4.44703	320.168
4.45945	320.096
4.47188	320.023
4.4843	319.949
4.49672	319.873
4.50914	319.797
4.52156	319.719
4.53398	319.641
4.54641	319.561
4.55883	319.481
4.57125	319.399
4.58367	319.317
4.59609	319.234
4.60851	319.15
4.62094	319.065
4.63336	318.979
4.64578	318.893
4.6582	318.805
4.67062	318.717
4.68304	318.628
4.69547	318.539
4.70789	318.448
4.72031	318.357
4.73273	318.266
4.74515	318.173
4.75757	318.08
4.77	317.987
4.78242	317.893
4.79484	317.798
4.80726	317.703
4.81968	317.607
4.8321	317.51
4.84452	317.413
4.85695	317.316
4.86937	317.218
4.88179	317.12
4.89421	317.021
4.90663	316.922
4.91905	316.822
4.93148	316.722
4.9439	316.622
4.95632	316.521
4.96874	316.42
4.98116	316.319
4.99358	316.217
5.00601	316.115
5.01843	316.013
5.03085	315.91
5.04327	315.807
5.05569	315.704
5.06811	315.601
5.08054	315.497
5.09296	315.394
5.10538	315.29
5.1178	315.185
5.13022	315.081
5.14264	314.977
5.15507	314.872
5.16749	314.768
5.17991	314.663
5.19233	314.558
5.20475	314.453
5.21717	314.348
5.2296	314.243
5.24202	314.137
5.25444	314.032
5.26686	313.927
5.27928	313.822
5.2917	313.716
5.30413	313.611
5.31655	313.506
5.32897	313.401
5.34139	313.295
5.35381	313.19
5.36623	313.085
5.37865	312.98
5.39108	312.875
5.4035	312.77
5.41592	312.666
5.42834	312.561
5.44076	312.456
5.45318	312.352
5.46561	312.248
5.47803	312.144
5.49045	312.04
5.50287	311.936
5.51529	311.832
5.52771	311.729
5.54014	311.625
5.55256	311.522
5.56498	311.419
5.5774	311.317
5.58982	311.214
5.60224	311.112
5.61467	311.01
5.62709	310.908
5.63951	310.807
5.65193	310.705
5.66435	310.604
5.67677	310.504
5.6892	310.403
5.70162	310.303
5.71404	310.203
5.72646	310.103
5.73888	310.004
5.7513	309.905
5.76373	309.807
5.77615	309.708
5.78857	309.61
5.80099	309.513
5.81341	309.415
5.82583	309.318
5.83826	309.222
5.85068	309.126
5.8631	309.03
5.87552	308.934
5.88794	308.839
5.90036	308.744
5.91278	308.65
5.92521	308.556
5.93763	308.462
5.95005	308.369
5.96247	308.277
5.97489	308.184
5.98731	308.092
5.99974	308.001
6.01216	307.91
6.02458	307.819
6.037	307.729
6.04942	307.639
6.06184	307.55
6.07427	307.461
6.08669	307.373
6.09911	307.285
6.11153	307.197
6.12395	307.11
6.13637	307.024
6.1488	306.937
6.16122	306.852
6.17364	306.767
6.18606	306.682
6.19848	306.598
6.2109	306.514
6.22333	306.431
6.23575	306.348
6.24817	306.266
6.26059	306.185
6.27301	306.103
6.28543	306.023
6.29786	305.943
6.31028	305.863
6.3227	305.784
6.33512	305.705
6.34754	305.627
6.35996	305.55
6.37239	305.473
6.38481	305.396
6.39723	305.32
6.40965	305.245
6.42207	305.17
6.43449	305.096
6.44691	305.022
6.45934	304.949
6.47176	304.876
6.48418	304.804
6.4966	304.732
6.50902	304.661
6.52144	304.591
6.53387	304.521
6.54629	304.452
6.55871	304.383
6.57113	304.315
6.58355	304.247
6.59597	304.18
6.6084	304.113
6.62082	304.048
6.63324	303.982
6.64566	303.917
6.65808	303.853
6.6705	303.789
6.68293	303.726
6.69535	303.664
6.70777	303.602
6.72019	303.541
6.73261	303.48
6.74503	303.42
6.75746	303.36
6.76988	303.301
6.7823	303.243
6.79472	303.185
6.80714	303.128
6.81956	303.071
6.83199	303.015
6.84441	302.959
6.85683	302.904
6.86925	302.85
6.88167	302.796
6.89409	302.743
6.90652	302.691
6.91894	302.639
6.93136	302.588
6.94378	302.537
6.9562	302.487
6.96862	302.437
6.98105	302.388
6.99347	302.34
7.00589	302.292
7.01831	302.245
7.03073	302.198
7.04315	302.152
7.05557	302.107
7.068	302.062
7.08042	302.018
7.09284	301.975
7.10526	301.932
7.11768	301.889
7.1301	301.848
7.14253	301.806
7.15495	301.766
7.16737	301.726
7.17979	301.686
7.19221	301.648
7.20463	301.609
7.21706	301.572
7.22948	301.535
7.2419	301.499
7.25432	301.463
7.26674	301.428
7.27916	301.393
7.29159	301.359
7.30401	301.326
7.31643	301.293
7.32885	301.261
7.34127	301.229
7.35369	301.198
7.36612	301.168
7.37854	301.138
7.39096	301.109
7.40338	301.08
7.4158	301.052
7.42822	301.025
7.44065	300.998
7.45307	300.972
7.46549	300.946
7.47791	300.921
7.49033	300.896
7.50275	300.872
7.51518	300.849
7.5276	300.826
7.54002	300.804
7.55244	300.783
7.56486	300.762
7.57728	300.742
7.5897	300.722
7.60213	300.703
7.61455	300.684
7.62697	300.666
7.63939	300.649
7.65181	300.632
7.66423	300.615
7.67666	300.6
7.68908	300.585
7.7015	300.57
7.71392	300.556
7.72634	300.543
7.73876	300.53
7.75119	300.518
7.76361	300.506
7.77603	300.495
7.78845	300.485
7.80087	300.475
7.81329	300.465
7.82572	300.456
7.83814	300.448
7.85056	300.441
7.86298	300.433
7.8754	300.427
7.88782	300.421
7.90025	300.416
7.91267	300.411
7.92509	300.406
7.93751	300.403
7.94993	300.4
7.96235	300.397
7.97478	300.395
7.9872	300.394
7.99962	300.393
8.01204	300.392
8.02446	300.392
8.03688	300.393
8.04931	300.394
8.06173	300.396
8.07415	300.399
8.08657	300.402
8.09899	300.405
8.11141	300.409
8.12383	300.414
8.13626	300.419
8.14868	300.424
8.1611	300.431
8.17352	300.437
8.18594	300.445
8.19836	300.452
8.21079	300.461
8.22321	300.47
8.23563	300.479
8.24805	300.489
8.26047	300.499
8.27289	300.51
8.28532	300.522
8.29774	300.534
8.31016	300.546
8.32258	300.56
8.335	300.573
8.34742	300.587
8.35985	300.602
8.37227	300.617
8.38469	300.633
8.39711	300.649
8.40953	300.666
8.42195	300.683
8.43438	300.701
8.4468	300.719
8.45922	300.738
8.47164	300.757
8.48406	300.777
8.49648	300.797
8.50891	300.818
8.52133	300.839
8.53375	300.861
8.54617	300.883
8.55859	300.906
8.57101	300.929
8.58344	300.953
8.59586	300.977
8.60828	301.002
8.6207	301.027
8.63312	301.053
8.64554	301.079
8.65797	301.106
8.67039	301.133
8.68281	301.161
8.69523	301.189
8.70765	301.218
8.72007	301.247
8.73249	301.276
8.74492	301.307
8.75734	301.337
8.76976	301.368
8.78218	301.4
8.7946	301.432
8.80702	301.464
8.81945	301.497
8.83187	301.53
8.84429	301.564
8.85671	301.599
8.86913	301.633
8.88155	301.669
8.89398	301.704
8.9064	301.74
8.91882	301.777
8.93124	301.814
8.94366	301.852
8.95608	301.889
8.96851	301.928
8.98093	301.967
8.99335	302.006
9.00577	302.046
9.01819	302.086
9.03061	302.127
9.04304	302.168
9.05546	302.209
9.06788	302.251
9.0803	302.294
9.09272	302.336
9.10514	302.38
9.11757	302.423
9.12999	302.468
9.14241	302.512
9.15483	302.557
9.16725	302.602
9.17967	302.648
9.1921	302.695
9.20452	302.741
9.21694	302.788
9.22936	302.836
9.24178	302.884
9.2542	302.932
9.26662	302.981
9.27905	303.03
9.29147	303.08
9.30389	303.13
9.31631	303.18
9.32873	303.231
9.34115	303.282
9.35358	303.334
9.366	303.386
9.37842	303.438
9.39084	303.491
9.40326	303.544
9.41568	303.598
9.42811	303.652
9.44053	303.706
9.45295	303.761
9.46537	303.816
9.47779	303.872
9.49021	303.927
9.50264	303.984
9.51506	304.04
9.52748	304.098
9.5399	304.155
9.55232	304.213
9.56474	304.271
9.57717	304.33
9.58959	304.389
9.60201	304.448
9.61443	304.508
9.62685	304.568
9.63927	304.628
9.6517	304.689
9.66412	304.75
9.67654	304.811
9.68896	304.873
9.70138	304.936
9.7138	304.998
9.72623	305.061
9.73865	305.124
9.75107	305.188
9.76349	305.252
9.77591	305.316
9.78833	305.381
9.80075	305.446
9.81318	305.511
9.8256	305.577
9.83802	305.643
9.85044	305.71
9.86286	305.776
9.87528	305.843
9.88771	305.911
9.90013	305.979
9.91255	306.047
9.92497	306.115
9.93739	306.184
9.94981	306.253
9.96224	306.322
9.97466	306.392
9.98708	306.462
9.9995	306.532
10.0119	306.603
10.0243	306.674
10.0368	306.745
10.0492	306.817
10.0616	306.888
10.074	306.961
10.0865	307.033
10.0989	307.106
10.1113	307.179
10.1237	307.252
10.1361	307.326
10.1486	307.4
10.161	307.475
10.1734	307.549
10.1858	307.624
10.1982	307.699
10.2107	307.775
10.2231	307.85
10.2355	307.926
10.2479	308.003
10.2604	308.079
10.2728	308.156
10.2852	308.233
10.2976	308.311
10.31	308.389
10.3225	308.467
10.3349	308.545
10.3473	308.623
10.3597	308.702
10.3721	308.781
10.3846	308.861
10.397	308.94
10.4094	309.02
10.4218	309.1
10.4343	309.181
10.4467	309.261
10.4591	309.342
10.4715	309.423
10.4839	309.505
10.4964	309.586
10.5088	309.668
10.5212	309.751
10.5336	309.833
10.5461	309.916
10.5585	309.998
10.5709	310.082
10.5833	310.165
10.5957	310.249
10.6082	310.332
10.6206	310.416
10.633	310.501
10.6454	310.585
10.6578	310.67
10.6703	310.755
10.6827	310.84
10.6951	310.926
10.7075	311.011
10.72	311.097
10.7324	311.183
10.7448	311.269
10.7572	311.356
10.7696	311.443
10.7821	311.53
10.7945	311.617
10.8069	311.704
10.8193	311.792
10.8318	311.879
10.8442	311.967
10.8566	312.056
10.869	312.144
10.8814	312.232
10.8939	312.321
10.9063	312.41
10.9187	312.499
10.9311	312.588
10.9435	312.678
10.956	312.768
10.9684	312.858
10.9808	312.948
10.9932	313.038
11.0057	313.128
11.0181	313.219
11.0305	313.309
11.0429	313.4
11.0553	313.491
11.0678	313.583
11.0802	313.674
11.0926	313.766
11.105	313.858
11.1174	313.949
11.1299	314.042
11.1423	314.134
11.1547	314.226
11.1671	314.319
11.1796	314.411
11.192	314.504
11.2044	314.597
11.2168	314.69
11.2292	314.784
11.2417	314.877
11.2541	314.971
11.2665	315.064
11.2789	315.158
11.2914	315.252
11.3038	315.346
11.3162	315.441
11.3286	315.535
11.341	315.629
11.3535	315.724
11.3659	315.819
11.3783	315.914
11.3907	316.009
11.4031	316.104
11.4156	316.199
11.428	316.294
11.4404	316.39
11.4528	316.486
11.4653	316.581
11.4777	316.677
11.4901	316.773
11.5025	316.869
11.5149	316.965
11.5274	317.061
11.5398	317.158
11.5522	317.254
11.5646	317.351
11.577	317.447
11.5895	317.544
11.6019	317.641
11.6143	317.738
11.6267	317.835
11.6392	317.932
11.6516	318.029
11.664	318.126
11.6764	318.223
11.6888	318.321
11.7013	318.418
11.7137	318.516
11.7261	318.613
11.7385	318.711
11.751	318.809
11.7634	318.907
11.7758	319.004
11.7882	319.102
11.8006	319.2
11.8131	319.298
11.8255	319.397
11.8379	319.495
11.8503	319.593
11.8627	319.691
11.8752	319.79
11.8876	319.888
11.9	319.986
11.9124	320.085
11.9249	320.183
11.9373	320.282
11.9497	320.381
11.9621	320.479
11.9745	320.578
11.987	320.677
11.9994	320.775
12.0118	320.874
12.0242	320.973
12.0366	321.072
12.0491	321.171
12.0615	321.269
12.0739	321.368
12.0863	321.467
12.0988	321.566
12.1112	321.665
12.1236	321.764
12.136	321.863
12.1484	321.962
12.1609	322.061
12.1733	322.16
12.1857	322.259
12.1981	322.358
12.2106	322.457
12.223	322.556
12.2354	322.655
12.2478	322.754
12.2602	322.853
12.2727	322.952
12.2851	323.051
12.2975	323.15
12.3099	323.249
12.3223	323.348
12.3348	323.447
12.3472	323.546
12.3596	323.645
12.372	323.744
12.3845	323.843
12.3969	323.942
12.4093	324.041
12.4217	324.139
12.4341	324.238
12.4466	324.337
12.459	324.436
12.4714	324.534
12.4838	324.633
12.4962	324.732
12.5087	324.83
12.5211	324.929
12.5335	325.027
12.5459	325.126
12.5584	325.224
12.5708	325.322
12.5832	325.421
12.5956	325.519
12.608	325.617
12.6205	325.715
12.6329	325.813
12.6453	325.911
12.6577	326.009
12.6702	326.107
12.6826	326.205
12.695	326.303
12.7074	326.401
12.7198	326.498
12.7323	326.596
12.7447	326.693
12.7571	326.791
12.7695	326.888
12.7819	326.985
12.7944	327.083
12.8068	327.18
12.8192	327.277
12.8316	327.374
12.8441	327.471
12.8565	327.567
12.8689	327.664
12.8813	327.761
12.8937	327.857
12.9062	327.954
12.9186	328.05
12.931	328.146
12.9434	328.242
12.9558	328.339
12.9683	328.435
12.9807	328.53
12.9931	328.626
13.0055	328.722
13.018	328.817
13.0304	328.913
13.0428	329.008
13.0552	329.103
13.0676	329.198
13.0801	329.293
13.0925	329.388
13.1049	329.483
13.1173	329.578
13.1298	329.672
13.1422	329.767
13.1546	329.861
13.167	329.955
13.1794	330.049
13.1919	330.143
13.2043	330.237
13.2167	330.331
13.2291	330.424
13.2415	330.518
13.254	330.611
13.2664	330.704
13.2788	330.797
13.2912	330.89
13.3037	330.983
13.3161	331.075
13.3285	331.168
13.3409	331.26
13.3533	331.352
13.3658	331.444
13.3782	331.536
13.3906	331.628
13.403	331.719
13.4154	331.811
13.4279	331.902
13.4403	331.993
13.4527	332.084
13.4651	332.175
13.4776	332.265
13.49	332.356
13.5024	332.446
13.5148	332.536
13.5272	332.626
13.5397	332.716
13.5521	332.806
13.5645	332.895
13.5769	332.984
13.5894	333.074
13.6018	333.163
13.6142	333.251
13.6266	333.34
13.639	333.428
13.6515	333.517
13.6639	333.605
13.6763	333.693
13.6887	333.781
13.7011	333.868
13.7136	333.956
13.726	334.043
13.7384	334.13
13.7508	334.217
13.7633	334.303
13.7757	334.39
13.7881	334.476
13.8005	334.562
13.8129	334.648
13.8254	334.734
13.8378	334.819
13.8502	334.905
13.8626	334.99
13.875	335.075
13.8875	335.159
13.8999	335.244
13.9123	335.328
13.9247	335.412
13.9372	335.496
13.9496	335.58
13.962	335.663
13.9744	335.747
13.9868	335.83
13.9993	335.913
14.0117	335.996
14.0241	336.078
14.0365	336.16
14.049	336.242
14.0614	336.324
14.0738	336.406
14.0862	336.487
14.0986	336.569
14.1111	336.65
14.1235	336.73
14.1359	336.811
14.1483	336.891
14.1607	336.971
14.1732	337.051
14.1856	337.131
14.198	337.211
14.2104	337.29
14.2229	337.369
14.2353	337.448
14.2477	337.526
14.2601	337.605
14.2725	337.683
14.285	337.761
14.2974	337.838
14.3098	337.916
14.3222	337.993
14.3346	338.07
14.3471	338.147
14.3595	338.223
14.3719	338.3
14.3843	338.376
14.3968	338.452
14.4092	338.527
14.4216	338.603
14.434	338.678
14.4464	338.753
14.4589	338.827
14.4713	338.902
14.4837	338.976
14.4961	339.05
14.5086	339.123
14.521	339.197
14.5334	339.27
14.5458	339.343
14.5582	339.416
14.5707	339.488
14.5831	339.561
14.5955	339.633
14.6079	339.704
14.6203	339.776
14.6328	339.847
14.6452	339.918
14.6576	339.989
14.67	340.059
14.6825	340.13
14.6949	340.2
14.7073	340.27
14.7197	340.339
14.7321	340.408
14.7446	340.477
14.757	340.546
14.7694	340.615
14.7818	340.683
14.7943	340.751
14.8067	340.819
14.8191	340.886
14.8315	340.954
14.8439	341.021
14.8564	341.087
14.8688	341.154
14.8812	341.22
14.8936	341.286
14.906	341.352
14.9185	341.417
14.9309	341.483
14.9433	341.548
14.9557	341.612
14.9682	341.677
14.9806	341.741
14.993	341.805
15.0054	341.869
15.0178	341.932
15.0303	341.995
15.0427	342.058
15.0551	342.121
15.0675	342.183
15.0799	342.245
15.0924	342.307
15.1048	342.369
15.1172	342.43
15.1296	342.491
15.1421	342.552
15.1545	342.612
15.1669	342.673
15.1793	342.733
15.1917	342.793
15.2042	342.852
15.2166	342.911
15.229	342.97
15.2414	343.029
15.2539	343.088
15.2663	343.146
15.2787	343.204
15.2911	343.261
15.3035	343.319
15.316	343.376
15.3284	343.433
15.3408	343.489
15.3532	343.546
15.3656	343.602
15.3781	343.658
15.3905	343.713
15.4029	343.769
15.4153	343.824
15.4278	343.879
15.4402	343.933
15.4526	343.987
15.465	344.041
15.4774	344.095
15.4899	344.149
15.5023	344.202
15.5147	344.255
15.5271	344.307
15.5395	344.36
15.552	344.412
15.5644	344.464
15.5768	344.516
15.5892	344.567
15.6017	344.618
15.6141	344.669
15.6265	344.719
15.6389	344.77
15.6513	344.82
15.6638	344.87
15.6762	344.919
15.6886	344.968
15.701	345.017
15.7135	345.066
15.7259	345.115
15.7383	345.163
15.7507	345.211
15.7631	345.259
15.7756	345.306
15.788	345.353
15.8004	345.4
15.8128	345.447
15.8252	345.493
15.8377	345.539
15.8501	345.585
15.8625	345.631
15.8749	345.676
15.8874	345.722
15.8998	345.766
15.9122	345.811
15.9246	345.855
15.937	345.899
15.9495	345.943
15.9619	345.987
15.9743	346.03
15.9867	346.073
15.9991	346.116
16.0116	346.159
16.024	346.201
16.0364	346.243
16.0488	346.285
16.0613	346.326
16.0737	346.368
16.0861	346.409
16.0985	346.449
16.1109	346.49
16.1234	346.53
16.1358	346.57
16.1482	346.61
16.1606	346.65
16.1731	346.689
16.1855	346.728
16.1979	346.767
16.2103	346.805
16.2227	346.843
16.2352	346.882
16.2476	346.919
16.26	346.957
16.2724	346.994
16.2848	347.031

## Sheet: Background 120 s, 26 GPa
Twotheta	Intensity
°
3.00612	312.152
3.01855	312.454
3.03097	312.749
3.04339	313.039
3.05581	313.322
3.06823	313.599
3.08065	313.871
3.09308	314.136
3.1055	314.396
3.11792	314.65
3.13034	314.898
3.14276	315.141
3.15518	315.378
3.1676	315.61
3.18003	315.836
3.19245	316.057
3.20487	316.272
3.21729	316.483
3.22971	316.688
3.24213	316.888
3.25456	317.083
3.26698	317.274
3.2794	317.459
3.29182	317.639
3.30424	317.815
3.31666	317.986
3.32909	318.152
3.34151	318.314
3.35393	318.471
3.36635	318.623
3.37877	318.771
3.39119	318.915
3.40362	319.054
3.41604	319.189
3.42846	319.32
3.44088	319.447
3.4533	319.57
3.46572	319.688
3.47815	319.803
3.49057	319.913
3.50299	320.02
3.51541	320.123
3.52783	320.222
3.54025	320.317
3.55268	320.408
3.5651	320.496
3.57752	320.58
3.58994	320.661
3.60236	320.738
3.61478	320.812
3.62721	320.882
3.63963	320.949
3.65205	321.013
3.66447	321.073
3.67689	321.13
3.68931	321.184
3.70173	321.235
3.71416	321.283
3.72658	321.327
3.739	321.369
3.75142	321.408
3.76384	321.443
3.77626	321.476
3.78869	321.506
3.80111	321.533
3.81353	321.558
3.82595	321.58
3.83837	321.599
3.85079	321.615
3.86322	321.629
3.87564	321.64
3.88806	321.649
3.90048	321.655
3.9129	321.659
3.92532	321.661
3.93775	321.66
3.95017	321.657
3.96259	321.651
3.97501	321.643
3.98743	321.633
3.99985	321.621
4.01228	321.607
4.0247	321.59
4.03712	321.572
4.04954	321.551
4.06196	321.529
4.07438	321.504
4.08681	321.478
4.09923	321.449
4.11165	321.419
4.12407	321.387
4.13649	321.353
4.14891	321.317
4.16134	321.28
4.17376	321.241
4.18618	321.2
4.1986	321.157
4.21102	321.113
4.22344	321.067
4.23586	321.02
4.24829	320.971
4.26071	320.921
4.27313	320.869
4.28555	320.816
4.29797	320.761
4.31039	320.705
4.32282	320.647
4.33524	320.589
4.34766	320.528
4.36008	320.467
4.3725	320.404
4.38492	320.34
4.39735	320.275
4.40977	320.209
4.42219	320.141
4.43461	320.073
4.44703	320.003
4.45945	319.932
4.47188	319.86
4.4843	319.787
4.49672	319.713
4.50914	319.638
4.52156	319.562
4.53398	319.486
4.54641	319.408
4.55883	319.329
4.57125	319.249
4.58367	319.169
4.59609	319.088
4.60851	319.006
4.62094	318.923
4.63336	318.839
4.64578	318.755
4.6582	318.67
4.67062	318.584
4.68304	318.497
4.69547	318.41
4.70789	318.322
4.72031	318.234
4.73273	318.144
4.74515	318.055
4.75757	317.964
4.77	317.873
4.78242	317.782
4.79484	317.69
4.80726	317.598
4.81968	317.505
4.8321	317.411
4.84452	317.317
4.85695	317.223
4.86937	317.128
4.88179	317.033
4.89421	316.938
4.90663	316.842
4.91905	316.746
4.93148	316.649
4.9439	316.552
4.95632	316.455
4.96874	316.357
4.98116	316.259
4.99358	316.161
5.00601	316.063
5.01843	315.964
5.03085	315.866
5.04327	315.767
5.05569	315.667
5.06811	315.568
5.08054	315.468
5.09296	315.369
5.10538	315.269
5.1178	315.169
5.13022	315.069
5.14264	314.968
5.15507	314.868
5.16749	314.768
5.17991	314.667
5.19233	314.567
5.20475	314.466
5.21717	314.366
5.2296	314.265
5.24202	314.164
5.25444	314.064
5.26686	313.963
5.27928	313.862
5.2917	313.762
5.30413	313.661
5.31655	313.561
5.32897	313.46
5.34139	313.36
5.35381	313.26
5.36623	313.16
5.37865	313.059
5.39108	312.959
5.4035	312.86
5.41592	312.76
5.42834	312.66
5.44076	312.561
5.45318	312.462
5.46561	312.363
5.47803	312.264
5.49045	312.165
5.50287	312.066
5.51529	311.968
5.52771	311.87
5.54014	311.772
5.55256	311.674
5.56498	311.577
5.5774	311.479
5.58982	311.382
5.60224	311.286
5.61467	311.189
5.62709	311.093
5.63951	310.997
5.65193	310.901
5.66435	310.806
5.67677	310.711
5.6892	310.616
5.70162	310.521
5.71404	310.427
5.72646	310.333
5.73888	310.24
5.7513	310.147
5.76373	310.054
5.77615	309.961
5.78857	309.869
5.80099	309.777
5.81341	309.686
5.82583	309.595
5.83826	309.504
5.85068	309.414
5.8631	309.324
5.87552	309.234
5.88794	309.145
5.90036	309.056
5.91278	308.968
5.92521	308.88
5.93763	308.792
5.95005	308.705
5.96247	308.618
5.97489	308.532
5.98731	308.446
5.99974	308.36
6.01216	308.275
6.02458	308.191
6.037	308.107
6.04942	308.023
6.06184	307.94
6.07427	307.857
6.08669	307.774
6.09911	307.693
6.11153	307.611
6.12395	307.53
6.13637	307.45
6.1488	307.37
6.16122	307.29
6.17364	307.211
6.18606	307.133
6.19848	307.054
6.2109	306.977
6.22333	306.9
6.23575	306.823
6.24817	306.747
6.26059	306.671
6.27301	306.596
6.28543	306.522
6.29786	306.448
6.31028	306.374
6.3227	306.301
6.33512	306.229
6.34754	306.156
6.35996	306.085
6.37239	306.014
6.38481	305.944
6.39723	305.874
6.40965	305.804
6.42207	305.735
6.43449	305.667
6.44691	305.599
6.45934	305.532
6.47176	305.465
6.48418	305.399
6.4966	305.333
6.50902	305.268
6.52144	305.204
6.53387	305.14
6.54629	305.076
6.55871	305.013
6.57113	304.951
6.58355	304.889
6.59597	304.828
6.6084	304.767
6.62082	304.707
6.63324	304.647
6.64566	304.588
6.65808	304.529
6.6705	304.471
6.68293	304.414
6.69535	304.357
6.70777	304.301
6.72019	304.245
6.73261	304.19
6.74503	304.135
6.75746	304.081
6.76988	304.028
6.7823	303.975
6.79472	303.923
6.80714	303.871
6.81956	303.82
6.83199	303.769
6.84441	303.719
6.85683	303.669
6.86925	303.621
6.88167	303.572
6.89409	303.524
6.90652	303.477
6.91894	303.43
6.93136	303.384
6.94378	303.339
6.9562	303.294
6.96862	303.249
6.98105	303.206
6.99347	303.162
7.00589	303.12
7.01831	303.077
7.03073	303.036
7.04315	302.995
7.05557	302.955
7.068	302.915
7.08042	302.875
7.09284	302.837
7.10526	302.799
7.11768	302.761
7.1301	302.724
7.14253	302.688
7.15495	302.652
7.16737	302.616
7.17979	302.582
7.19221	302.547
7.20463	302.514
7.21706	302.481
7.22948	302.448
7.2419	302.417
7.25432	302.385
7.26674	302.354
7.27916	302.324
7.29159	302.295
7.30401	302.266
7.31643	302.237
7.32885	302.209
7.34127	302.182
7.35369	302.155
7.36612	302.129
7.37854	302.103
7.39096	302.078
7.40338	302.053
7.4158	302.029
7.42822	302.006
7.44065	301.983
7.45307	301.96
7.46549	301.939
7.47791	301.917
7.49033	301.897
7.50275	301.877
7.51518	301.857
7.5276	301.838
7.54002	301.819
7.55244	301.802
7.56486	301.784
7.57728	301.767
7.5897	301.751
7.60213	301.735
7.61455	301.72
7.62697	301.705
7.63939	301.691
7.65181	301.678
7.66423	301.665
7.67666	301.652
7.68908	301.64
7.7015	301.629
7.71392	301.618
7.72634	301.608
7.73876	301.598
7.75119	301.589
7.76361	301.58
7.77603	301.572
7.78845	301.564
7.80087	301.557
7.81329	301.551
7.82572	301.545
7.83814	301.539
7.85056	301.534
7.86298	301.53
7.8754	301.526
7.88782	301.523
7.90025	301.52
7.91267	301.517
7.92509	301.516
7.93751	301.514
7.94993	301.513
7.96235	301.513
7.97478	301.513
7.9872	301.514
7.99962	301.516
8.01204	301.517
8.02446	301.52
8.03688	301.523
8.04931	301.526
8.06173	301.53
8.07415	301.534
8.08657	301.539
8.09899	301.544
8.11141	301.55
8.12383	301.557
8.13626	301.564
8.14868	301.571
8.1611	301.579
8.17352	301.587
8.18594	301.596
8.19836	301.606
8.21079	301.616
8.22321	301.626
8.23563	301.637
8.24805	301.648
8.26047	301.66
8.27289	301.673
8.28532	301.686
8.29774	301.699
8.31016	301.713
8.32258	301.727
8.335	301.742
8.34742	301.757
8.35985	301.773
8.37227	301.789
8.38469	301.806
8.39711	301.823
8.40953	301.841
8.42195	301.859
8.43438	301.878
8.4468	301.897
8.45922	301.917
8.47164	301.937
8.48406	301.957
8.49648	301.979
8.50891	302
8.52133	302.022
8.53375	302.044
8.54617	302.067
8.55859	302.091
8.57101	302.115
8.58344	302.139
8.59586	302.164
8.60828	302.189
8.6207	302.215
8.63312	302.241
8.64554	302.267
8.65797	302.294
8.67039	302.322
8.68281	302.35
8.69523	302.378
8.70765	302.407
8.72007	302.436
8.73249	302.466
8.74492	302.496
8.75734	302.527
8.76976	302.558
8.78218	302.59
8.7946	302.622
8.80702	302.654
8.81945	302.687
8.83187	302.72
8.84429	302.754
8.85671	302.788
8.86913	302.823
8.88155	302.858
8.89398	302.893
8.9064	302.929
8.91882	302.965
8.93124	303.002
8.94366	303.039
8.95608	303.077
8.96851	303.115
8.98093	303.153
8.99335	303.192
9.00577	303.232
9.01819	303.271
9.03061	303.311
9.04304	303.352
9.05546	303.393
9.06788	303.434
9.0803	303.476
9.09272	303.518
9.10514	303.561
9.11757	303.604
9.12999	303.647
9.14241	303.691
9.15483	303.735
9.16725	303.78
9.17967	303.825
9.1921	303.871
9.20452	303.916
9.21694	303.963
9.22936	304.009
9.24178	304.056
9.2542	304.104
9.26662	304.152
9.27905	304.2
9.29147	304.248
9.30389	304.297
9.31631	304.347
9.32873	304.397
9.34115	304.447
9.35358	304.497
9.366	304.548
9.37842	304.599
9.39084	304.651
9.40326	304.703
9.41568	304.756
9.42811	304.808
9.44053	304.862
9.45295	304.915
9.46537	304.969
9.47779	305.024
9.49021	305.078
9.50264	305.133
9.51506	305.189
9.52748	305.245
9.5399	305.301
9.55232	305.357
9.56474	305.414
9.57717	305.471
9.58959	305.529
9.60201	305.587
9.61443	305.645
9.62685	305.704
9.63927	305.763
9.6517	305.822
9.66412	305.882
9.67654	305.942
9.68896	306.003
9.70138	306.063
9.7138	306.124
9.72623	306.186
9.73865	306.248
9.75107	306.31
9.76349	306.372
9.77591	306.435
9.78833	306.498
9.80075	306.562
9.81318	306.626
9.8256	306.69
9.83802	306.755
9.85044	306.819
9.86286	306.885
9.87528	306.95
9.88771	307.016
9.90013	307.082
9.91255	307.149
9.92497	307.215
9.93739	307.283
9.94981	307.35
9.96224	307.418
9.97466	307.486
9.98708	307.554
9.9995	307.623
10.0119	307.692
10.0243	307.761
10.0368	307.831
10.0492	307.901
10.0616	307.971
10.074	308.042
10.0865	308.113
10.0989	308.184
10.1113	308.256
10.1237	308.327
10.1361	308.399
10.1486	308.472
10.161	308.545
10.1734	308.618
10.1858	308.691
10.1982	308.764
10.2107	308.838
10.2231	308.912
10.2355	308.987
10.2479	309.062
10.2604	309.137
10.2728	309.212
10.2852	309.287
10.2976	309.363
10.31	309.439
10.3225	309.516
10.3349	309.593
10.3473	309.67
10.3597	309.747
10.3721	309.824
10.3846	309.902
10.397	309.98
10.4094	310.058
10.4218	310.137
10.4343	310.216
10.4467	310.295
10.4591	310.374
10.4715	310.454
10.4839	310.534
10.4964	310.614
10.5088	310.695
10.5212	310.775
10.5336	310.856
10.5461	310.937
10.5585	311.019
10.5709	311.1
10.5833	311.182
10.5957	311.264
10.6082	311.347
10.6206	311.429
10.633	311.512
10.6454	311.595
10.6578	311.679
10.6703	311.762
10.6827	311.846
10.6951	311.93
10.7075	312.015
10.72	312.099
10.7324	312.184
10.7448	312.269
10.7572	312.354
10.7696	312.439
10.7821	312.525
10.7945	312.611
10.8069	312.697
10.8193	312.783
10.8318	312.87
10.8442	312.957
10.8566	313.043
10.869	313.131
10.8814	313.218
10.8939	313.305
10.9063	313.393
10.9187	313.481
10.9311	313.569
10.9435	313.658
10.956	313.746
10.9684	313.835
10.9808	313.924
10.9932	314.013
11.0057	314.102
11.0181	314.192
11.0305	314.282
11.0429	314.372
11.0553	314.462
11.0678	314.552
11.0802	314.642
11.0926	314.733
11.105	314.824
11.1174	314.915
11.1299	315.006
11.1423	315.097
11.1547	315.189
11.1671	315.281
11.1796	315.372
11.192	315.464
11.2044	315.557
11.2168	315.649
11.2292	315.742
11.2417	315.834
11.2541	315.927
11.2665	316.02
11.2789	316.113
11.2914	316.206
11.3038	316.3
11.3162	316.393
11.3286	316.487
11.341	316.581
11.3535	316.675
11.3659	316.769
11.3783	316.864
11.3907	316.958
11.4031	317.053
11.4156	317.147
11.428	317.242
11.4404	317.337
11.4528	317.432
11.4653	317.527
11.4777	317.623
11.4901	317.718
11.5025	317.814
11.5149	317.91
11.5274	318.006
11.5398	318.102
11.5522	318.198
11.5646	318.294
11.577	318.39
11.5895	318.487
11.6019	318.583
11.6143	318.68
11.6267	318.776
11.6392	318.873
11.6516	318.97
11.664	319.067
11.6764	319.164
11.6888	319.262
11.7013	319.359
11.7137	319.457
11.7261	319.554
11.7385	319.652
11.751	319.749
11.7634	319.847
11.7758	319.945
11.7882	320.043
11.8006	320.141
11.8131	320.239
11.8255	320.337
11.8379	320.436
11.8503	320.534
11.8627	320.632
11.8752	320.731
11.8876	320.829
11.9	320.928
11.9124	321.027
11.9249	321.125
11.9373	321.224
11.9497	321.323
11.9621	321.422
11.9745	321.521
11.987	321.62
11.9994	321.719
12.0118	321.818
12.0242	321.917
12.0366	322.016
12.0491	322.115
12.0615	322.215
12.0739	322.314
12.0863	322.413
12.0988	322.513
12.1112	322.612
12.1236	322.712
12.136	322.811
12.1484	322.911
12.1609	323.01
12.1733	323.11
12.1857	323.209
12.1981	323.309
12.2106	323.409
12.223	323.508
12.2354	323.608
12.2478	323.708
12.2602	323.807
12.2727	323.907
12.2851	324.007
12.2975	324.106
12.3099	324.206
12.3223	324.306
12.3348	324.406
12.3472	324.505
12.3596	324.605
12.372	324.705
12.3845	324.804
12.3969	324.904
12.4093	325.004
12.4217	325.104
12.4341	325.203
12.4466	325.303
12.459	325.402
12.4714	325.502
12.4838	325.602
12.4962	325.701
12.5087	325.801
12.5211	325.9
12.5335	326
12.5459	326.099
12.5584	326.199
12.5708	326.298
12.5832	326.397
12.5956	326.497
12.608	326.596
12.6205	326.695
12.6329	326.794
12.6453	326.893
12.6577	326.993
12.6702	327.092
12.6826	327.191
12.695	327.29
12.7074	327.388
12.7198	327.487
12.7323	327.586
12.7447	327.685
12.7571	327.783
12.7695	327.882
12.7819	327.981
12.7944	328.079
12.8068	328.177
12.8192	328.276
12.8316	328.374
12.8441	328.472
12.8565	328.57
12.8689	328.668
12.8813	328.766
12.8937	328.864
12.9062	328.962
12.9186	329.06
12.931	329.157
12.9434	329.255
12.9558	329.352
12.9683	329.45
12.9807	329.547
12.9931	329.644
13.0055	329.741
13.018	329.838
13.0304	329.935
13.0428	330.032
13.0552	330.128
13.0676	330.225
13.0801	330.321
13.0925	330.418
13.1049	330.514
13.1173	330.61
13.1298	330.706
13.1422	330.802
13.1546	330.898
13.167	330.993
13.1794	331.089
13.1919	331.184
13.2043	331.28
13.2167	331.375
13.2291	331.47
13.2415	331.565
13.254	331.66
13.2664	331.754
13.2788	331.849
13.2912	331.943
13.3037	332.037
13.3161	332.131
13.3285	332.225
13.3409	332.319
13.3533	332.413
13.3658	332.507
13.3782	332.6
13.3906	332.693
13.403	332.786
13.4154	332.879
13.4279	332.972
13.4403	333.065
13.4527	333.157
13.4651	333.25
13.4776	333.342
13.49	333.434
13.5024	333.526
13.5148	333.618
13.5272	333.709
13.5397	333.8
13.5521	333.892
13.5645	333.983
13.5769	334.074
13.5894	334.164
13.6018	334.255
13.6142	334.345
13.6266	334.435
13.639	334.525
13.6515	334.615
13.6639	334.705
13.6763	334.794
13.6887	334.884
13.7011	334.973
13.7136	335.062
13.726	335.151
13.7384	335.239
13.7508	335.327
13.7633	335.416
13.7757	335.504
13.7881	335.591
13.8005	335.679
13.8129	335.766
13.8254	335.854
13.8378	335.941
13.8502	336.027
13.8626	336.114
13.875	336.2
13.8875	336.287
13.8999	336.373
13.9123	336.459
13.9247	336.544
13.9372	336.629
13.9496	336.715
13.962	336.8
13.9744	336.884
13.9868	336.969
13.9993	337.053
14.0117	337.137
14.0241	337.221
14.0365	337.305
14.049	337.388
14.0614	337.472
14.0738	337.555
14.0862	337.637
14.0986	337.72
14.1111	337.802
14.1235	337.885
14.1359	337.966
14.1483	338.048
14.1607	338.13
14.1732	338.211
14.1856	338.292
14.198	338.373
14.2104	338.453
14.2229	338.533
14.2353	338.613
14.2477	338.693
14.2601	338.773
14.2725	338.852
14.285	338.931
14.2974	339.01
14.3098	339.089
14.3222	339.167
14.3346	339.245
14.3471	339.323
14.3595	339.401
14.3719	339.478
14.3843	339.555
14.3968	339.632
14.4092	339.709
14.4216	339.785
14.434	339.862
14.4464	339.937
14.4589	340.013
14.4713	340.089
14.4837	340.164
14.4961	340.239
14.5086	340.313
14.521	340.388
14.5334	340.462
14.5458	340.536
14.5582	340.609
14.5707	340.683
14.5831	340.756
14.5955	340.829
14.6079	340.901
14.6203	340.974
14.6328	341.046
14.6452	341.118
14.6576	341.189
14.67	341.26
14.6825	341.331
14.6949	341.402
14.7073	341.473
14.7197	341.543
14.7321	341.613
14.7446	341.683
14.757	341.752
14.7694	341.821
14.7818	341.89
14.7943	341.959
14.8067	342.027
14.8191	342.095
14.8315	342.163
14.8439	342.231
14.8564	342.298
14.8688	342.365
14.8812	342.432
14.8936	342.498
14.906	342.564
14.9185	342.63
14.9309	342.696
14.9433	342.761
14.9557	342.826
14.9682	342.891
14.9806	342.955
14.993	343.02
15.0054	343.084
15.0178	343.147
15.0303	343.211
15.0427	343.274
15.0551	343.337
15.0675	343.399
15.0799	343.462
15.0924	343.524
15.1048	343.585
15.1172	343.647
15.1296	343.708
15.1421	343.769
15.1545	343.83
15.1669	343.89
15.1793	343.95
15.1917	344.01
15.2042	344.069
15.2166	344.128
15.229	344.187
15.2414	344.246
15.2539	344.304
15.2663	344.362
15.2787	344.42
15.2911	344.478
15.3035	344.535
15.316	344.592
15.3284	344.649
15.3408	344.705
15.3532	344.761
15.3656	344.817
15.3781	344.872
15.3905	344.928
15.4029	344.983
15.4153	345.037
15.4278	345.092
15.4402	345.146
15.4526	345.2
15.465	345.253
15.4774	345.306
15.4899	345.359
15.5023	345.412
15.5147	345.465
15.5271	345.517
15.5395	345.569
15.552	345.62
15.5644	345.671
15.5768	345.722
15.5892	345.773
15.6017	345.824
15.6141	345.874
15.6265	345.924
15.6389	345.973
15.6513	346.022
15.6638	346.071
15.6762	346.12
15.6886	346.169
15.701	346.217
15.7135	346.265
15.7259	346.312
15.7383	346.36
15.7507	346.407
15.7631	346.453
15.7756	346.5
15.788	346.546
15.8004	346.592
15.8128	346.638
15.8252	346.683
15.8377	346.728
15.8501	346.773
15.8625	346.818
15.8749	346.862
15.8874	346.906
15.8998	346.949
15.9122	346.993
15.9246	347.036
15.937	347.079
15.9495	347.121
15.9619	347.164
15.9743	347.206
15.9867	347.248
15.9991	347.289
16.0116	347.33
16.024	347.371
16.0364	347.412
16.0488	347.452
16.0613	347.492
16.0737	347.532
16.0861	347.572
16.0985	347.611
16.1109	347.65
16.1234	347.689
16.1358	347.728
16.1482	347.766
16.1606	347.804
16.1731	347.841
16.1855	347.879
16.1979	347.916
16.2103	347.953
16.2227	347.99
16.2352	348.026
16.2476	348.062
16.26	348.098
16.2724	348.133
16.2848	348.169

## Sheet: Background 160 s, 26 GPa
Twotheta	Intensity
°
3.00612	312.091
3.01855	312.395
3.03097	312.693
3.04339	312.985
3.05581	313.27
3.06823	313.55
3.08065	313.823
3.09308	314.091
3.1055	314.353
3.11792	314.609
3.13034	314.859
3.14276	315.104
3.15518	315.343
3.1676	315.577
3.18003	315.805
3.19245	316.028
3.20487	316.246
3.21729	316.458
3.22971	316.665
3.24213	316.867
3.25456	317.064
3.26698	317.256
3.2794	317.443
3.29182	317.625
3.30424	317.802
3.31666	317.975
3.32909	318.142
3.34151	318.305
3.35393	318.464
3.36635	318.618
3.37877	318.767
3.39119	318.913
3.40362	319.053
3.41604	319.19
3.42846	319.322
3.44088	319.45
3.4533	319.573
3.46572	319.693
3.47815	319.809
3.49057	319.92
3.50299	320.028
3.51541	320.132
3.52783	320.232
3.54025	320.328
3.55268	320.421
3.5651	320.509
3.57752	320.594
3.58994	320.676
3.60236	320.754
3.61478	320.828
3.62721	320.899
3.63963	320.967
3.65205	321.031
3.66447	321.092
3.67689	321.15
3.68931	321.204
3.70173	321.256
3.71416	321.304
3.72658	321.349
3.739	321.391
3.75142	321.43
3.76384	321.466
3.77626	321.499
3.78869	321.53
3.80111	321.557
3.81353	321.582
3.82595	321.604
3.83837	321.623
3.85079	321.64
3.86322	321.654
3.87564	321.665
3.88806	321.674
3.90048	321.681
3.9129	321.684
3.92532	321.686
3.93775	321.685
3.95017	321.682
3.96259	321.676
3.97501	321.668
3.98743	321.658
3.99985	321.646
4.01228	321.631
4.0247	321.615
4.03712	321.596
4.04954	321.575
4.06196	321.552
4.07438	321.528
4.08681	321.501
4.09923	321.472
4.11165	321.442
4.12407	321.409
4.13649	321.375
4.14891	321.339
4.16134	321.301
4.17376	321.261
4.18618	321.22
4.1986	321.177
4.21102	321.132
4.22344	321.086
4.23586	321.038
4.24829	320.989
4.26071	320.938
4.27313	320.886
4.28555	320.832
4.29797	320.776
4.31039	320.72
4.32282	320.662
4.33524	320.602
4.34766	320.541
4.36008	320.479
4.3725	320.416
4.38492	320.351
4.39735	320.285
4.40977	320.218
4.42219	320.15
4.43461	320.081
4.44703	320.01
4.45945	319.939
4.47188	319.866
4.4843	319.792
4.49672	319.718
4.50914	319.642
4.52156	319.565
4.53398	319.487
4.54641	319.409
4.55883	319.329
4.57125	319.249
4.58367	319.168
4.59609	319.086
4.60851	319.003
4.62094	318.919
4.63336	318.834
4.64578	318.749
4.6582	318.663
4.67062	318.576
4.68304	318.489
4.69547	318.401
4.70789	318.312
4.72031	318.223
4.73273	318.133
4.74515	318.042
4.75757	317.951
4.77	317.859
4.78242	317.767
4.79484	317.674
4.80726	317.581
4.81968	317.487
4.8321	317.393
4.84452	317.298
4.85695	317.203
4.86937	317.107
4.88179	317.011
4.89421	316.915
4.90663	316.818
4.91905	316.721
4.93148	316.623
4.9439	316.526
4.95632	316.428
4.96874	316.329
4.98116	316.23
4.99358	316.132
5.00601	316.032
5.01843	315.933
5.03085	315.833
5.04327	315.733
5.05569	315.633
5.06811	315.533
5.08054	315.433
5.09296	315.332
5.10538	315.232
5.1178	315.131
5.13022	315.03
5.14264	314.929
5.15507	314.828
5.16749	314.727
5.17991	314.625
5.19233	314.524
5.20475	314.423
5.21717	314.322
5.2296	314.22
5.24202	314.119
5.25444	314.017
5.26686	313.916
5.27928	313.815
5.2917	313.714
5.30413	313.612
5.31655	313.511
5.32897	313.41
5.34139	313.309
5.35381	313.208
5.36623	313.107
5.37865	313.007
5.39108	312.906
5.4035	312.806
5.41592	312.706
5.42834	312.605
5.44076	312.505
5.45318	312.406
5.46561	312.306
5.47803	312.206
5.49045	312.107
5.50287	312.008
5.51529	311.909
5.52771	311.811
5.54014	311.712
5.55256	311.614
5.56498	311.516
5.5774	311.419
5.58982	311.321
5.60224	311.224
5.61467	311.127
5.62709	311.03
5.63951	310.934
5.65193	310.838
5.66435	310.742
5.67677	310.647
5.6892	310.552
5.70162	310.457
5.71404	310.363
5.72646	310.269
5.73888	310.175
5.7513	310.081
5.76373	309.988
5.77615	309.895
5.78857	309.803
5.80099	309.711
5.81341	309.619
5.82583	309.528
5.83826	309.437
5.85068	309.347
5.8631	309.257
5.87552	309.167
5.88794	309.078
5.90036	308.989
5.91278	308.901
5.92521	308.812
5.93763	308.725
5.95005	308.638
5.96247	308.551
5.97489	308.465
5.98731	308.379
5.99974	308.293
6.01216	308.208
6.02458	308.124
6.037	308.04
6.04942	307.956
6.06184	307.873
6.07427	307.79
6.08669	307.708
6.09911	307.626
6.11153	307.545
6.12395	307.464
6.13637	307.384
6.1488	307.304
6.16122	307.225
6.17364	307.146
6.18606	307.068
6.19848	306.99
6.2109	306.913
6.22333	306.836
6.23575	306.76
6.24817	306.684
6.26059	306.609
6.27301	306.534
6.28543	306.46
6.29786	306.386
6.31028	306.313
6.3227	306.24
6.33512	306.168
6.34754	306.096
6.35996	306.025
6.37239	305.955
6.38481	305.885
6.39723	305.815
6.40965	305.746
6.42207	305.678
6.43449	305.61
6.44691	305.543
6.45934	305.476
6.47176	305.41
6.48418	305.344
6.4966	305.279
6.50902	305.215
6.52144	305.151
6.53387	305.087
6.54629	305.024
6.55871	304.962
6.57113	304.9
6.58355	304.839
6.59597	304.779
6.6084	304.719
6.62082	304.659
6.63324	304.6
6.64566	304.542
6.65808	304.484
6.6705	304.427
6.68293	304.37
6.69535	304.314
6.70777	304.259
6.72019	304.204
6.73261	304.149
6.74503	304.095
6.75746	304.042
6.76988	303.99
6.7823	303.938
6.79472	303.886
6.80714	303.835
6.81956	303.785
6.83199	303.735
6.84441	303.686
6.85683	303.637
6.86925	303.589
6.88167	303.542
6.89409	303.495
6.90652	303.448
6.91894	303.403
6.93136	303.357
6.94378	303.313
6.9562	303.269
6.96862	303.225
6.98105	303.183
6.99347	303.14
7.00589	303.099
7.01831	303.057
7.03073	303.017
7.04315	302.977
7.05557	302.937
7.068	302.899
7.08042	302.86
7.09284	302.823
7.10526	302.786
7.11768	302.749
7.1301	302.713
7.14253	302.678
7.15495	302.643
7.16737	302.609
7.17979	302.575
7.19221	302.542
7.20463	302.509
7.21706	302.478
7.22948	302.446
7.2419	302.415
7.25432	302.385
7.26674	302.355
7.27916	302.326
7.29159	302.298
7.30401	302.27
7.31643	302.243
7.32885	302.216
7.34127	302.189
7.35369	302.164
7.36612	302.139
7.37854	302.114
7.39096	302.09
7.40338	302.067
7.4158	302.044
7.42822	302.021
7.44065	302
7.45307	301.978
7.46549	301.958
7.47791	301.938
7.49033	301.918
7.50275	301.899
7.51518	301.881
7.5276	301.863
7.54002	301.846
7.55244	301.829
7.56486	301.813
7.57728	301.797
7.5897	301.782
7.60213	301.767
7.61455	301.753
7.62697	301.74
7.63939	301.727
7.65181	301.715
7.66423	301.703
7.67666	301.691
7.68908	301.681
7.7015	301.67
7.71392	301.661
7.72634	301.652
7.73876	301.643
7.75119	301.635
7.76361	301.627
7.77603	301.62
7.78845	301.614
7.80087	301.608
7.81329	301.603
7.82572	301.598
7.83814	301.593
7.85056	301.59
7.86298	301.586
7.8754	301.583
7.88782	301.581
7.90025	301.579
7.91267	301.578
7.92509	301.578
7.93751	301.577
7.94993	301.578
7.96235	301.579
7.97478	301.58
7.9872	301.582
7.99962	301.584
8.01204	301.587
8.02446	301.591
8.03688	301.595
8.04931	301.599
8.06173	301.604
8.07415	301.609
8.08657	301.615
8.09899	301.622
8.11141	301.629
8.12383	301.636
8.13626	301.644
8.14868	301.653
8.1611	301.662
8.17352	301.671
8.18594	301.681
8.19836	301.692
8.21079	301.703
8.22321	301.714
8.23563	301.726
8.24805	301.738
8.26047	301.751
8.27289	301.765
8.28532	301.778
8.29774	301.793
8.31016	301.808
8.32258	301.823
8.335	301.839
8.34742	301.855
8.35985	301.872
8.37227	301.889
8.38469	301.907
8.39711	301.925
8.40953	301.943
8.42195	301.962
8.43438	301.982
8.4468	302.002
8.45922	302.023
8.47164	302.044
8.48406	302.065
8.49648	302.087
8.50891	302.109
8.52133	302.132
8.53375	302.155
8.54617	302.179
8.55859	302.203
8.57101	302.228
8.58344	302.253
8.59586	302.279
8.60828	302.305
8.6207	302.331
8.63312	302.358
8.64554	302.385
8.65797	302.413
8.67039	302.441
8.68281	302.47
8.69523	302.499
8.70765	302.529
8.72007	302.559
8.73249	302.589
8.74492	302.62
8.75734	302.651
8.76976	302.683
8.78218	302.715
8.7946	302.748
8.80702	302.781
8.81945	302.814
8.83187	302.848
8.84429	302.882
8.85671	302.917
8.86913	302.952
8.88155	302.988
8.89398	303.024
8.9064	303.06
8.91882	303.097
8.93124	303.135
8.94366	303.172
8.95608	303.21
8.96851	303.249
8.98093	303.288
8.99335	303.327
9.00577	303.367
9.01819	303.407
9.03061	303.447
9.04304	303.488
9.05546	303.53
9.06788	303.572
9.0803	303.614
9.09272	303.656
9.10514	303.699
9.11757	303.743
9.12999	303.786
9.14241	303.83
9.15483	303.875
9.16725	303.92
9.17967	303.965
9.1921	304.011
9.20452	304.057
9.21694	304.104
9.22936	304.15
9.24178	304.198
9.2542	304.245
9.26662	304.293
9.27905	304.342
9.29147	304.391
9.30389	304.44
9.31631	304.489
9.32873	304.539
9.34115	304.589
9.35358	304.64
9.366	304.691
9.37842	304.743
9.39084	304.794
9.40326	304.846
9.41568	304.899
9.42811	304.952
9.44053	305.005
9.45295	305.059
9.46537	305.113
9.47779	305.167
9.49021	305.222
9.50264	305.277
9.51506	305.332
9.52748	305.388
9.5399	305.444
9.55232	305.5
9.56474	305.557
9.57717	305.614
9.58959	305.672
9.60201	305.73
9.61443	305.788
9.62685	305.846
9.63927	305.905
9.6517	305.964
9.66412	306.024
9.67654	306.084
9.68896	306.144
9.70138	306.204
9.7138	306.265
9.72623	306.327
9.73865	306.388
9.75107	306.45
9.76349	306.512
9.77591	306.575
9.78833	306.638
9.80075	306.701
9.81318	306.764
9.8256	306.828
9.83802	306.892
9.85044	306.957
9.86286	307.022
9.87528	307.087
9.88771	307.152
9.90013	307.218
9.91255	307.284
9.92497	307.35
9.93739	307.417
9.94981	307.484
9.96224	307.551
9.97466	307.619
9.98708	307.687
9.9995	307.755
10.0119	307.824
10.0243	307.892
10.0368	307.962
10.0492	308.031
10.0616	308.101
10.074	308.171
10.0865	308.241
10.0989	308.312
10.1113	308.382
10.1237	308.454
10.1361	308.525
10.1486	308.597
10.161	308.669
10.1734	308.741
10.1858	308.814
10.1982	308.887
10.2107	308.96
10.2231	309.033
10.2355	309.107
10.2479	309.181
10.2604	309.255
10.2728	309.33
10.2852	309.405
10.2976	309.48
10.31	309.555
10.3225	309.631
10.3349	309.706
10.3473	309.783
10.3597	309.859
10.3721	309.936
10.3846	310.013
10.397	310.09
10.4094	310.167
10.4218	310.245
10.4343	310.323
10.4467	310.401
10.4591	310.48
10.4715	310.558
10.4839	310.637
10.4964	310.716
10.5088	310.796
10.5212	310.876
10.5336	310.955
10.5461	311.036
10.5585	311.116
10.5709	311.197
10.5833	311.278
10.5957	311.359
10.6082	311.44
10.6206	311.522
10.633	311.604
10.6454	311.686
10.6578	311.768
10.6703	311.85
10.6827	311.933
10.6951	312.016
10.7075	312.099
10.72	312.183
10.7324	312.266
10.7448	312.35
10.7572	312.434
10.7696	312.518
10.7821	312.603
10.7945	312.688
10.8069	312.772
10.8193	312.858
10.8318	312.943
10.8442	313.028
10.8566	313.114
10.869	313.2
10.8814	313.286
10.8939	313.372
10.9063	313.459
10.9187	313.546
10.9311	313.633
10.9435	313.72
10.956	313.807
10.9684	313.894
10.9808	313.982
10.9932	314.07
11.0057	314.158
11.0181	314.246
11.0305	314.335
11.0429	314.423
11.0553	314.512
11.0678	314.601
11.0802	314.69
11.0926	314.779
11.105	314.869
11.1174	314.958
11.1299	315.048
11.1423	315.138
11.1547	315.228
11.1671	315.318
11.1796	315.409
11.192	315.499
11.2044	315.59
11.2168	315.681
11.2292	315.772
11.2417	315.863
11.2541	315.955
11.2665	316.046
11.2789	316.138
11.2914	316.23
11.3038	316.322
11.3162	316.414
11.3286	316.506
11.341	316.599
11.3535	316.691
11.3659	316.784
11.3783	316.877
11.3907	316.97
11.4031	317.063
11.4156	317.156
11.428	317.249
11.4404	317.343
11.4528	317.436
11.4653	317.53
11.4777	317.624
11.4901	317.718
11.5025	317.812
11.5149	317.906
11.5274	318
11.5398	318.095
11.5522	318.189
11.5646	318.284
11.577	318.379
11.5895	318.474
11.6019	318.569
11.6143	318.664
11.6267	318.759
11.6392	318.854
11.6516	318.949
11.664	319.045
11.6764	319.14
11.6888	319.236
11.7013	319.332
11.7137	319.428
11.7261	319.524
11.7385	319.62
11.751	319.716
11.7634	319.812
11.7758	319.908
11.7882	320.004
11.8006	320.101
11.8131	320.197
11.8255	320.294
11.8379	320.39
11.8503	320.487
11.8627	320.584
11.8752	320.681
11.8876	320.778
11.9	320.875
11.9124	320.972
11.9249	321.069
11.9373	321.166
11.9497	321.263
11.9621	321.36
11.9745	321.457
11.987	321.555
11.9994	321.652
12.0118	321.75
12.0242	321.847
12.0366	321.945
12.0491	322.042
12.0615	322.14
12.0739	322.237
12.0863	322.335
12.0988	322.433
12.1112	322.531
12.1236	322.628
12.136	322.726
12.1484	322.824
12.1609	322.922
12.1733	323.02
12.1857	323.118
12.1981	323.216
12.2106	323.314
12.223	323.412
12.2354	323.51
12.2478	323.608
12.2602	323.706
12.2727	323.804
12.2851	323.902
12.2975	324
12.3099	324.098
12.3223	324.196
12.3348	324.294
12.3472	324.392
12.3596	324.49
12.372	324.588
12.3845	324.686
12.3969	324.784
12.4093	324.882
12.4217	324.98
12.4341	325.078
12.4466	325.176
12.459	325.274
12.4714	325.372
12.4838	325.469
12.4962	325.567
12.5087	325.665
12.5211	325.763
12.5335	325.861
12.5459	325.959
12.5584	326.056
12.5708	326.154
12.5832	326.252
12.5956	326.349
12.608	326.447
12.6205	326.545
12.6329	326.642
12.6453	326.74
12.6577	326.837
12.6702	326.934
12.6826	327.032
12.695	327.129
12.7074	327.226
12.7198	327.323
12.7323	327.42
12.7447	327.518
12.7571	327.615
12.7695	327.711
12.7819	327.808
12.7944	327.905
12.8068	328.002
12.8192	328.099
12.8316	328.195
12.8441	328.292
12.8565	328.388
12.8689	328.485
12.8813	328.581
12.8937	328.677
12.9062	328.773
12.9186	328.869
12.931	328.965
12.9434	329.061
12.9558	329.157
12.9683	329.253
12.9807	329.348
12.9931	329.444
13.0055	329.539
13.018	329.635
13.0304	329.73
13.0428	329.825
13.0552	329.92
13.0676	330.015
13.0801	330.11
13.0925	330.205
13.1049	330.299
13.1173	330.394
13.1298	330.488
13.1422	330.583
13.1546	330.677
13.167	330.771
13.1794	330.865
13.1919	330.959
13.2043	331.053
13.2167	331.146
13.2291	331.24
13.2415	331.333
13.254	331.426
13.2664	331.519
13.2788	331.612
13.2912	331.705
13.3037	331.798
13.3161	331.891
13.3285	331.983
13.3409	332.075
13.3533	332.168
13.3658	332.26
13.3782	332.351
13.3906	332.443
13.403	332.535
13.4154	332.626
13.4279	332.718
13.4403	332.809
13.4527	332.9
13.4651	332.991
13.4776	333.081
13.49	333.172
13.5024	333.262
13.5148	333.353
13.5272	333.443
13.5397	333.533
13.5521	333.622
13.5645	333.712
13.5769	333.801
13.5894	333.891
13.6018	333.98
13.6142	334.069
13.6266	334.157
13.639	334.246
13.6515	334.334
13.6639	334.423
13.6763	334.511
13.6887	334.599
13.7011	334.686
13.7136	334.774
13.726	334.861
13.7384	334.948
13.7508	335.035
13.7633	335.122
13.7757	335.209
13.7881	335.295
13.8005	335.381
13.8129	335.467
13.8254	335.553
13.8378	335.639
13.8502	335.724
13.8626	335.81
13.875	335.895
13.8875	335.979
13.8999	336.064
13.9123	336.149
13.9247	336.233
13.9372	336.317
13.9496	336.401
13.962	336.484
13.9744	336.568
13.9868	336.651
13.9993	336.734
14.0117	336.817
14.0241	336.899
14.0365	336.982
14.049	337.064
14.0614	337.146
14.0738	337.228
14.0862	337.309
14.0986	337.391
14.1111	337.472
14.1235	337.552
14.1359	337.633
14.1483	337.714
14.1607	337.794
14.1732	337.874
14.1856	337.953
14.198	338.033
14.2104	338.112
14.2229	338.191
14.2353	338.27
14.2477	338.349
14.2601	338.427
14.2725	338.505
14.285	338.583
14.2974	338.661
14.3098	338.738
14.3222	338.815
14.3346	338.892
14.3471	338.969
14.3595	339.046
14.3719	339.122
14.3843	339.198
14.3968	339.274
14.4092	339.349
14.4216	339.424
14.434	339.499
14.4464	339.574
14.4589	339.649
14.4713	339.723
14.4837	339.797
14.4961	339.871
14.5086	339.944
14.521	340.018
14.5334	340.091
14.5458	340.164
14.5582	340.236
14.5707	340.308
14.5831	340.38
14.5955	340.452
14.6079	340.524
14.6203	340.595
14.6328	340.666
14.6452	340.737
14.6576	340.807
14.67	340.877
14.6825	340.947
14.6949	341.017
14.7073	341.086
14.7197	341.156
14.7321	341.225
14.7446	341.293
14.757	341.362
14.7694	341.43
14.7818	341.498
14.7943	341.565
14.8067	341.633
14.8191	341.7
14.8315	341.766
14.8439	341.833
14.8564	341.899
14.8688	341.965
14.8812	342.031
14.8936	342.097
14.906	342.162
14.9185	342.227
14.9309	342.291
14.9433	342.356
14.9557	342.42
14.9682	342.484
14.9806	342.547
14.993	342.611
15.0054	342.674
15.0178	342.736
15.0303	342.799
15.0427	342.861
15.0551	342.923
15.0675	342.985
15.0799	343.046
15.0924	343.107
15.1048	343.168
15.1172	343.228
15.1296	343.289
15.1421	343.349
15.1545	343.408
15.1669	343.468
15.1793	343.527
15.1917	343.586
15.2042	343.645
15.2166	343.703
15.229	343.761
15.2414	343.819
15.2539	343.876
15.2663	343.934
15.2787	343.99
15.2911	344.047
15.3035	344.104
15.316	344.16
15.3284	344.215
15.3408	344.271
15.3532	344.326
15.3656	344.381
15.3781	344.436
15.3905	344.49
15.4029	344.545
15.4153	344.599
15.4278	344.652
15.4402	344.705
15.4526	344.758
15.465	344.811
15.4774	344.864
15.4899	344.916
15.5023	344.968
15.5147	345.019
15.5271	345.071
15.5395	345.122
15.552	345.173
15.5644	345.223
15.5768	345.273
15.5892	345.323
15.6017	345.373
15.6141	345.423
15.6265	345.472
15.6389	345.52
15.6513	345.569
15.6638	345.617
15.6762	345.665
15.6886	345.713
15.701	345.761
15.7135	345.808
15.7259	345.855
15.7383	345.901
15.7507	345.948
15.7631	345.994
15.7756	346.039
15.788	346.085
15.8004	346.13
15.8128	346.175
15.8252	346.22
15.8377	346.264
15.8501	346.308
15.8625	346.352
15.8749	346.396
15.8874	346.439
15.8998	346.482
15.9122	346.525
15.9246	346.567
15.937	346.61
15.9495	346.652
15.9619	346.693
15.9743	346.735
15.9867	346.776
15.9991	346.817
16.0116	346.857
16.024	346.898
16.0364	346.938
16.0488	346.977
16.0613	347.017
16.0737	347.056
16.0861	347.095
16.0985	347.134
16.1109	347.172
16.1234	347.21
16.1358	347.248
16.1482	347.286
16.1606	347.323
16.1731	347.36
16.1855	347.397
16.1979	347.434
16.2103	347.47
16.2227	347.506
16.2352	347.542
16.2476	347.578
16.26	347.613
16.2724	347.648
16.2848	347.683

## Sheet: Background 200 s, 26 GPa
Twotheta	Intensity
°
3.00612	311.969
3.01855	312.275
3.03097	312.575
3.04339	312.869
3.05581	313.157
3.06823	313.438
3.08065	313.714
3.09308	313.984
3.1055	314.248
3.11792	314.506
3.13034	314.759
3.14276	315.006
3.15518	315.247
3.1676	315.483
3.18003	315.714
3.19245	315.939
3.20487	316.159
3.21729	316.374
3.22971	316.583
3.24213	316.788
3.25456	316.987
3.26698	317.182
3.2794	317.371
3.29182	317.556
3.30424	317.736
3.31666	317.911
3.32909	318.081
3.34151	318.247
3.35393	318.408
3.36635	318.565
3.37877	318.717
3.39119	318.865
3.40362	319.008
3.41604	319.147
3.42846	319.282
3.44088	319.413
3.4533	319.539
3.46572	319.662
3.47815	319.78
3.49057	319.894
3.50299	320.005
3.51541	320.112
3.52783	320.214
3.54025	320.313
3.55268	320.408
3.5651	320.5
3.57752	320.588
3.58994	320.672
3.60236	320.753
3.61478	320.83
3.62721	320.904
3.63963	320.974
3.65205	321.041
3.66447	321.105
3.67689	321.166
3.68931	321.223
3.70173	321.277
3.71416	321.328
3.72658	321.376
3.739	321.42
3.75142	321.462
3.76384	321.501
3.77626	321.537
3.78869	321.57
3.80111	321.6
3.81353	321.627
3.82595	321.652
3.83837	321.674
3.85079	321.693
3.86322	321.71
3.87564	321.724
3.88806	321.735
3.90048	321.744
3.9129	321.75
3.92532	321.754
3.93775	321.756
3.95017	321.755
3.96259	321.752
3.97501	321.747
3.98743	321.739
3.99985	321.729
4.01228	321.717
4.0247	321.702
4.03712	321.686
4.04954	321.667
4.06196	321.647
4.07438	321.624
4.08681	321.6
4.09923	321.573
4.11165	321.545
4.12407	321.514
4.13649	321.482
4.14891	321.448
4.16134	321.412
4.17376	321.375
4.18618	321.335
4.1986	321.294
4.21102	321.251
4.22344	321.207
4.23586	321.161
4.24829	321.113
4.26071	321.064
4.27313	321.014
4.28555	320.961
4.29797	320.908
4.31039	320.853
4.32282	320.796
4.33524	320.738
4.34766	320.679
4.36008	320.618
4.3725	320.556
4.38492	320.493
4.39735	320.429
4.40977	320.363
4.42219	320.296
4.43461	320.228
4.44703	320.159
4.45945	320.088
4.47188	320.017
4.4843	319.944
4.49672	319.871
4.50914	319.796
4.52156	319.72
4.53398	319.644
4.54641	319.566
4.55883	319.487
4.57125	319.408
4.58367	319.327
4.59609	319.246
4.60851	319.164
4.62094	319.081
4.63336	318.997
4.64578	318.912
4.6582	318.827
4.67062	318.741
4.68304	318.654
4.69547	318.566
4.70789	318.478
4.72031	318.389
4.73273	318.299
4.74515	318.209
4.75757	318.118
4.77	318.026
4.78242	317.934
4.79484	317.842
4.80726	317.748
4.81968	317.655
4.8321	317.56
4.84452	317.466
4.85695	317.37
4.86937	317.275
4.88179	317.178
4.89421	317.082
4.90663	316.985
4.91905	316.888
4.93148	316.79
4.9439	316.692
4.95632	316.593
4.96874	316.494
4.98116	316.395
4.99358	316.296
5.00601	316.196
5.01843	316.096
5.03085	315.996
5.04327	315.895
5.05569	315.795
5.06811	315.694
5.08054	315.593
5.09296	315.491
5.10538	315.39
5.1178	315.288
5.13022	315.186
5.14264	315.084
5.15507	314.982
5.16749	314.88
5.17991	314.778
5.19233	314.676
5.20475	314.573
5.21717	314.471
5.2296	314.368
5.24202	314.266
5.25444	314.163
5.26686	314.06
5.27928	313.958
5.2917	313.855
5.30413	313.752
5.31655	313.65
5.32897	313.547
5.34139	313.445
5.35381	313.342
5.36623	313.24
5.37865	313.138
5.39108	313.036
5.4035	312.934
5.41592	312.832
5.42834	312.73
5.44076	312.628
5.45318	312.526
5.46561	312.425
5.47803	312.324
5.49045	312.223
5.50287	312.122
5.51529	312.021
5.52771	311.92
5.54014	311.82
5.55256	311.72
5.56498	311.62
5.5774	311.52
5.58982	311.421
5.60224	311.321
5.61467	311.222
5.62709	311.124
5.63951	311.025
5.65193	310.927
5.66435	310.829
5.67677	310.731
5.6892	310.634
5.70162	310.537
5.71404	310.44
5.72646	310.344
5.73888	310.248
5.7513	310.152
5.76373	310.056
5.77615	309.961
5.78857	309.866
5.80099	309.772
5.81341	309.678
5.82583	309.584
5.83826	309.491
5.85068	309.398
5.8631	309.305
5.87552	309.213
5.88794	309.121
5.90036	309.03
5.91278	308.939
5.92521	308.848
5.93763	308.758
5.95005	308.668
5.96247	308.579
5.97489	308.49
5.98731	308.401
5.99974	308.313
6.01216	308.225
6.02458	308.138
6.037	308.051
6.04942	307.965
6.06184	307.879
6.07427	307.794
6.08669	307.709
6.09911	307.624
6.11153	307.54
6.12395	307.457
6.13637	307.373
6.1488	307.291
6.16122	307.209
6.17364	307.127
6.18606	307.046
6.19848	306.965
6.2109	306.885
6.22333	306.806
6.23575	306.727
6.24817	306.648
6.26059	306.57
6.27301	306.492
6.28543	306.415
6.29786	306.339
6.31028	306.263
6.3227	306.187
6.33512	306.112
6.34754	306.038
6.35996	305.964
6.37239	305.891
6.38481	305.818
6.39723	305.746
6.40965	305.674
6.42207	305.603
6.43449	305.532
6.44691	305.462
6.45934	305.392
6.47176	305.323
6.48418	305.255
6.4966	305.187
6.50902	305.12
6.52144	305.053
6.53387	304.987
6.54629	304.921
6.55871	304.856
6.57113	304.792
6.58355	304.728
6.59597	304.664
6.6084	304.602
6.62082	304.539
6.63324	304.478
6.64566	304.417
6.65808	304.356
6.6705	304.296
6.68293	304.237
6.69535	304.178
6.70777	304.12
6.72019	304.063
6.73261	304.006
6.74503	303.949
6.75746	303.894
6.76988	303.838
6.7823	303.784
6.79472	303.73
6.80714	303.676
6.81956	303.624
6.83199	303.571
6.84441	303.52
6.85683	303.469
6.86925	303.418
6.88167	303.368
6.89409	303.319
6.90652	303.27
6.91894	303.222
6.93136	303.175
6.94378	303.128
6.9562	303.082
6.96862	303.036
6.98105	302.991
6.99347	302.946
7.00589	302.902
7.01831	302.859
7.03073	302.816
7.04315	302.774
7.05557	302.733
7.068	302.692
7.08042	302.651
7.09284	302.612
7.10526	302.573
7.11768	302.534
7.1301	302.496
7.14253	302.459
7.15495	302.422
7.16737	302.386
7.17979	302.351
7.19221	302.316
7.20463	302.281
7.21706	302.248
7.22948	302.215
7.2419	302.182
7.25432	302.15
7.26674	302.119
7.27916	302.088
7.29159	302.058
7.30401	302.028
7.31643	301.999
7.32885	301.971
7.34127	301.943
7.35369	301.916
7.36612	301.89
7.37854	301.864
7.39096	301.838
7.40338	301.814
7.4158	301.789
7.42822	301.766
7.44065	301.743
7.45307	301.72
7.46549	301.698
7.47791	301.677
7.49033	301.657
7.50275	301.637
7.51518	301.617
7.5276	301.598
7.54002	301.58
7.55244	301.562
7.56486	301.545
7.57728	301.528
7.5897	301.512
7.60213	301.497
7.61455	301.482
7.62697	301.468
7.63939	301.454
7.65181	301.441
7.66423	301.429
7.67666	301.417
7.68908	301.406
7.7015	301.395
7.71392	301.385
7.72634	301.375
7.73876	301.366
7.75119	301.357
7.76361	301.35
7.77603	301.342
7.78845	301.335
7.80087	301.329
7.81329	301.324
7.82572	301.319
7.83814	301.314
7.85056	301.31
7.86298	301.307
7.8754	301.304
7.88782	301.302
7.90025	301.3
7.91267	301.299
7.92509	301.298
7.93751	301.298
7.94993	301.299
7.96235	301.3
7.97478	301.301
7.9872	301.304
7.99962	301.306
8.01204	301.31
8.02446	301.313
8.03688	301.318
8.04931	301.323
8.06173	301.328
8.07415	301.334
8.08657	301.341
8.09899	301.348
8.11141	301.355
8.12383	301.363
8.13626	301.372
8.14868	301.381
8.1611	301.391
8.17352	301.401
8.18594	301.412
8.19836	301.424
8.21079	301.435
8.22321	301.448
8.23563	301.461
8.24805	301.474
8.26047	301.488
8.27289	301.503
8.28532	301.518
8.29774	301.533
8.31016	301.549
8.32258	301.566
8.335	301.583
8.34742	301.601
8.35985	301.619
8.37227	301.637
8.38469	301.656
8.39711	301.676
8.40953	301.696
8.42195	301.717
8.43438	301.738
8.4468	301.76
8.45922	301.782
8.47164	301.805
8.48406	301.828
8.49648	301.851
8.50891	301.876
8.52133	301.9
8.53375	301.925
8.54617	301.951
8.55859	301.977
8.57101	302.004
8.58344	302.031
8.59586	302.058
8.60828	302.086
8.6207	302.115
8.63312	302.144
8.64554	302.174
8.65797	302.204
8.67039	302.234
8.68281	302.265
8.69523	302.296
8.70765	302.328
8.72007	302.361
8.73249	302.394
8.74492	302.427
8.75734	302.461
8.76976	302.495
8.78218	302.53
8.7946	302.565
8.80702	302.6
8.81945	302.636
8.83187	302.673
8.84429	302.71
8.85671	302.747
8.86913	302.785
8.88155	302.824
8.89398	302.863
8.9064	302.902
8.91882	302.942
8.93124	302.982
8.94366	303.022
8.95608	303.063
8.96851	303.105
8.98093	303.147
8.99335	303.189
9.00577	303.232
9.01819	303.275
9.03061	303.319
9.04304	303.363
9.05546	303.407
9.06788	303.452
9.0803	303.498
9.09272	303.544
9.10514	303.59
9.11757	303.637
9.12999	303.684
9.14241	303.731
9.15483	303.779
9.16725	303.827
9.17967	303.876
9.1921	303.925
9.20452	303.975
9.21694	304.025
9.22936	304.075
9.24178	304.126
9.2542	304.177
9.26662	304.229
9.27905	304.281
9.29147	304.333
9.30389	304.386
9.31631	304.439
9.32873	304.493
9.34115	304.547
9.35358	304.602
9.366	304.656
9.37842	304.711
9.39084	304.767
9.40326	304.823
9.41568	304.879
9.42811	304.936
9.44053	304.993
9.45295	305.051
9.46537	305.109
9.47779	305.167
9.49021	305.226
9.50264	305.285
9.51506	305.344
9.52748	305.404
9.5399	305.464
9.55232	305.524
9.56474	305.585
9.57717	305.646
9.58959	305.708
9.60201	305.77
9.61443	305.832
9.62685	305.895
9.63927	305.958
9.6517	306.021
9.66412	306.085
9.67654	306.149
9.68896	306.213
9.70138	306.278
9.7138	306.343
9.72623	306.409
9.73865	306.475
9.75107	306.541
9.76349	306.607
9.77591	306.674
9.78833	306.741
9.80075	306.809
9.81318	306.877
9.8256	306.945
9.83802	307.013
9.85044	307.082
9.86286	307.151
9.87528	307.221
9.88771	307.29
9.90013	307.361
9.91255	307.431
9.92497	307.502
9.93739	307.573
9.94981	307.644
9.96224	307.716
9.97466	307.788
9.98708	307.86
9.9995	307.933
10.0119	308.006
10.0243	308.079
10.0368	308.153
10.0492	308.227
10.0616	308.301
10.074	308.375
10.0865	308.45
10.0989	308.525
10.1113	308.6
10.1237	308.676
10.1361	308.752
10.1486	308.828
10.161	308.905
10.1734	308.981
10.1858	309.058
10.1982	309.136
10.2107	309.213
10.2231	309.291
10.2355	309.37
10.2479	309.448
10.2604	309.527
10.2728	309.606
10.2852	309.685
10.2976	309.765
10.31	309.844
10.3225	309.924
10.3349	310.005
10.3473	310.085
10.3597	310.166
10.3721	310.247
10.3846	310.329
10.397	310.41
10.4094	310.492
10.4218	310.574
10.4343	310.657
10.4467	310.739
10.4591	310.822
10.4715	310.905
10.4839	310.989
10.4964	311.072
10.5088	311.156
10.5212	311.24
10.5336	311.324
10.5461	311.409
10.5585	311.494
10.5709	311.579
10.5833	311.664
10.5957	311.749
10.6082	311.835
10.6206	311.921
10.633	312.007
10.6454	312.093
10.6578	312.18
10.6703	312.267
10.6827	312.354
10.6951	312.441
10.7075	312.528
10.72	312.616
10.7324	312.704
10.7448	312.792
10.7572	312.88
10.7696	312.968
10.7821	313.057
10.7945	313.146
10.8069	313.235
10.8193	313.324
10.8318	313.413
10.8442	313.503
10.8566	313.593
10.869	313.683
10.8814	313.773
10.8939	313.863
10.9063	313.954
10.9187	314.044
10.9311	314.135
10.9435	314.226
10.956	314.318
10.9684	314.409
10.9808	314.501
10.9932	314.592
11.0057	314.684
11.0181	314.776
11.0305	314.869
11.0429	314.961
11.0553	315.053
11.0678	315.146
11.0802	315.239
11.0926	315.332
11.105	315.425
11.1174	315.519
11.1299	315.612
11.1423	315.706
11.1547	315.799
11.1671	315.893
11.1796	315.987
11.192	316.082
11.2044	316.176
11.2168	316.27
11.2292	316.365
11.2417	316.46
11.2541	316.554
11.2665	316.649
11.2789	316.745
11.2914	316.84
11.3038	316.935
11.3162	317.031
11.3286	317.126
11.341	317.222
11.3535	317.318
11.3659	317.414
11.3783	317.51
11.3907	317.606
11.4031	317.702
11.4156	317.799
11.428	317.895
11.4404	317.992
11.4528	318.088
11.4653	318.185
11.4777	318.282
11.4901	318.379
11.5025	318.476
11.5149	318.573
11.5274	318.67
11.5398	318.768
11.5522	318.865
11.5646	318.963
11.577	319.06
11.5895	319.158
11.6019	319.256
11.6143	319.354
11.6267	319.452
11.6392	319.549
11.6516	319.648
11.664	319.746
11.6764	319.844
11.6888	319.942
11.7013	320.04
11.7137	320.139
11.7261	320.237
11.7385	320.336
11.751	320.434
11.7634	320.533
11.7758	320.631
11.7882	320.73
11.8006	320.829
11.8131	320.928
11.8255	321.027
11.8379	321.126
11.8503	321.224
11.8627	321.323
11.8752	321.422
11.8876	321.521
11.9	321.621
11.9124	321.72
11.9249	321.819
11.9373	321.918
11.9497	322.017
11.9621	322.116
11.9745	322.216
11.987	322.315
11.9994	322.414
12.0118	322.514
12.0242	322.613
12.0366	322.712
12.0491	322.812
12.0615	322.911
12.0739	323.01
12.0863	323.11
12.0988	323.209
12.1112	323.308
12.1236	323.408
12.136	323.507
12.1484	323.607
12.1609	323.706
12.1733	323.805
12.1857	323.905
12.1981	324.004
12.2106	324.103
12.223	324.203
12.2354	324.302
12.2478	324.401
12.2602	324.501
12.2727	324.6
12.2851	324.699
12.2975	324.798
12.3099	324.897
12.3223	324.997
12.3348	325.096
12.3472	325.195
12.3596	325.294
12.372	325.393
12.3845	325.492
12.3969	325.591
12.4093	325.69
12.4217	325.789
12.4341	325.888
12.4466	325.986
12.459	326.085
12.4714	326.184
12.4838	326.282
12.4962	326.381
12.5087	326.48
12.5211	326.578
12.5335	326.676
12.5459	326.775
12.5584	326.873
12.5708	326.971
12.5832	327.07
12.5956	327.168
12.608	327.266
12.6205	327.364
12.6329	327.462
12.6453	327.56
12.6577	327.657
12.6702	327.755
12.6826	327.853
12.695	327.95
12.7074	328.048
12.7198	328.145
12.7323	328.242
12.7447	328.339
12.7571	328.437
12.7695	328.534
12.7819	328.63
12.7944	328.727
12.8068	328.824
12.8192	328.921
12.8316	329.017
12.8441	329.114
12.8565	329.21
12.8689	329.306
12.8813	329.402
12.8937	329.499
12.9062	329.594
12.9186	329.69
12.931	329.786
12.9434	329.882
12.9558	329.977
12.9683	330.073
12.9807	330.168
12.9931	330.263
13.0055	330.358
13.018	330.453
13.0304	330.548
13.0428	330.642
13.0552	330.737
13.0676	330.831
13.0801	330.926
13.0925	331.02
13.1049	331.114
13.1173	331.208
13.1298	331.301
13.1422	331.395
13.1546	331.488
13.167	331.582
13.1794	331.675
13.1919	331.768
13.2043	331.861
13.2167	331.954
13.2291	332.046
13.2415	332.139
13.254	332.231
13.2664	332.323
13.2788	332.415
13.2912	332.507
13.3037	332.599
13.3161	332.69
13.3285	332.782
13.3409	332.873
13.3533	332.964
13.3658	333.055
13.3782	333.146
13.3906	333.236
13.403	333.327
13.4154	333.417
13.4279	333.507
13.4403	333.597
13.4527	333.687
13.4651	333.777
13.4776	333.866
13.49	333.955
13.5024	334.044
13.5148	334.133
13.5272	334.222
13.5397	334.31
13.5521	334.399
13.5645	334.487
13.5769	334.575
13.5894	334.663
13.6018	334.75
13.6142	334.838
13.6266	334.925
13.639	335.012
13.6515	335.099
13.6639	335.185
13.6763	335.272
13.6887	335.358
13.7011	335.444
13.7136	335.53
13.726	335.616
13.7384	335.701
13.7508	335.787
13.7633	335.872
13.7757	335.956
13.7881	336.041
13.8005	336.126
13.8129	336.21
13.8254	336.294
13.8378	336.378
13.8502	336.461
13.8626	336.545
13.875	336.628
13.8875	336.711
13.8999	336.794
13.9123	336.876
13.9247	336.959
13.9372	337.041
13.9496	337.123
13.962	337.205
13.9744	337.286
13.9868	337.367
13.9993	337.448
14.0117	337.529
14.0241	337.61
14.0365	337.69
14.049	337.77
14.0614	337.85
14.0738	337.93
14.0862	338.009
14.0986	338.089
14.1111	338.168
14.1235	338.247
14.1359	338.325
14.1483	338.403
14.1607	338.481
14.1732	338.559
14.1856	338.637
14.198	338.714
14.2104	338.792
14.2229	338.868
14.2353	338.945
14.2477	339.022
14.2601	339.098
14.2725	339.174
14.285	339.249
14.2974	339.325
14.3098	339.4
14.3222	339.475
14.3346	339.55
14.3471	339.624
14.3595	339.699
14.3719	339.773
14.3843	339.847
14.3968	339.92
14.4092	339.993
14.4216	340.066
14.434	340.139
14.4464	340.212
14.4589	340.284
14.4713	340.356
14.4837	340.428
14.4961	340.499
14.5086	340.571
14.521	340.642
14.5334	340.712
14.5458	340.783
14.5582	340.853
14.5707	340.923
14.5831	340.993
14.5955	341.062
14.6079	341.132
14.6203	341.201
14.6328	341.269
14.6452	341.338
14.6576	341.406
14.67	341.474
14.6825	341.542
14.6949	341.609
14.7073	341.676
14.7197	341.743
14.7321	341.81
14.7446	341.876
14.757	341.942
14.7694	342.008
14.7818	342.074
14.7943	342.139
14.8067	342.204
14.8191	342.269
14.8315	342.334
14.8439	342.398
14.8564	342.462
14.8688	342.526
14.8812	342.589
14.8936	342.652
14.906	342.715
14.9185	342.778
14.9309	342.84
14.9433	342.903
14.9557	342.965
14.9682	343.026
14.9806	343.088
14.993	343.149
15.0054	343.209
15.0178	343.27
15.0303	343.33
15.0427	343.39
15.0551	343.45
15.0675	343.51
15.0799	343.569
15.0924	343.628
15.1048	343.686
15.1172	343.745
15.1296	343.803
15.1421	343.861
15.1545	343.919
15.1669	343.976
15.1793	344.033
15.1917	344.09
15.2042	344.146
15.2166	344.203
15.229	344.259
15.2414	344.314
15.2539	344.37
15.2663	344.425
15.2787	344.48
15.2911	344.534
15.3035	344.589
15.316	344.643
15.3284	344.697
15.3408	344.75
15.3532	344.804
15.3656	344.857
15.3781	344.909
15.3905	344.962
15.4029	345.014
15.4153	345.066
15.4278	345.118
15.4402	345.169
15.4526	345.22
15.465	345.271
15.4774	345.322
15.4899	345.372
15.5023	345.422
15.5147	345.472
15.5271	345.522
15.5395	345.571
15.552	345.62
15.5644	345.669
15.5768	345.717
15.5892	345.766
15.6017	345.813
15.6141	345.861
15.6265	345.909
15.6389	345.956
15.6513	346.003
15.6638	346.049
15.6762	346.096
15.6886	346.142
15.701	346.188
15.7135	346.233
15.7259	346.278
15.7383	346.324
15.7507	346.368
15.7631	346.413
15.7756	346.457
15.788	346.501
15.8004	346.545
15.8128	346.588
15.8252	346.632
15.8377	346.675
15.8501	346.717
15.8625	346.76
15.8749	346.802
15.8874	346.844
15.8998	346.885
15.9122	346.927
15.9246	346.968
15.937	347.009
15.9495	347.05
15.9619	347.09
15.9743	347.13
15.9867	347.17
15.9991	347.21
16.0116	347.249
16.024	347.288
16.0364	347.327
16.0488	347.365
16.0613	347.404
16.0737	347.442
16.0861	347.48
16.0985	347.517
16.1109	347.555
16.1234	347.592
16.1358	347.629
16.1482	347.665
16.1606	347.702
16.1731	347.738
16.1855	347.774
16.1979	347.809
16.2103	347.845
16.2227	347.88
16.2352	347.915
16.2476	347.949
16.26	347.984
16.2724	348.018
16.2848	348.052

## Sheet: Background 240 s, 19 GPa
Twotheta	Intensity
°
3.00612	312.02
3.01855	312.328
3.03097	312.629
3.04339	312.924
3.05581	313.213
3.06823	313.495
3.08065	313.772
3.09308	314.043
3.1055	314.308
3.11792	314.567
3.13034	314.821
3.14276	315.068
3.15518	315.311
3.1676	315.547
3.18003	315.778
3.19245	316.004
3.20487	316.225
3.21729	316.44
3.22971	316.65
3.24213	316.854
3.25456	317.054
3.26698	317.249
3.2794	317.438
3.29182	317.623
3.30424	317.803
3.31666	317.978
3.32909	318.148
3.34151	318.314
3.35393	318.475
3.36635	318.631
3.37877	318.783
3.39119	318.931
3.40362	319.074
3.41604	319.212
3.42846	319.347
3.44088	319.477
3.4533	319.603
3.46572	319.725
3.47815	319.842
3.49057	319.956
3.50299	320.066
3.51541	320.172
3.52783	320.274
3.54025	320.372
3.55268	320.466
3.5651	320.557
3.57752	320.643
3.58994	320.727
3.60236	320.806
3.61478	320.883
3.62721	320.955
3.63963	321.025
3.65205	321.09
3.66447	321.153
3.67689	321.212
3.68931	321.268
3.70173	321.321
3.71416	321.371
3.72658	321.417
3.739	321.461
3.75142	321.501
3.76384	321.538
3.77626	321.573
3.78869	321.604
3.80111	321.633
3.81353	321.659
3.82595	321.682
3.83837	321.702
3.85079	321.72
3.86322	321.735
3.87564	321.748
3.88806	321.757
3.90048	321.765
3.9129	321.77
3.92532	321.772
3.93775	321.772
3.95017	321.769
3.96259	321.765
3.97501	321.757
3.98743	321.748
3.99985	321.736
4.01228	321.723
4.0247	321.707
4.03712	321.689
4.04954	321.668
4.06196	321.646
4.07438	321.622
4.08681	321.596
4.09923	321.567
4.11165	321.537
4.12407	321.505
4.13649	321.471
4.14891	321.436
4.16134	321.398
4.17376	321.359
4.18618	321.318
4.1986	321.275
4.21102	321.231
4.22344	321.185
4.23586	321.137
4.24829	321.088
4.26071	321.037
4.27313	320.985
4.28555	320.931
4.29797	320.876
4.31039	320.819
4.32282	320.761
4.33524	320.702
4.34766	320.641
4.36008	320.579
4.3725	320.516
4.38492	320.451
4.39735	320.385
4.40977	320.318
4.42219	320.25
4.43461	320.18
4.44703	320.11
4.45945	320.038
4.47188	319.965
4.4843	319.892
4.49672	319.817
4.50914	319.741
4.52156	319.664
4.53398	319.586
4.54641	319.507
4.55883	319.428
4.57125	319.347
4.58367	319.265
4.59609	319.183
4.60851	319.1
4.62094	319.016
4.63336	318.931
4.64578	318.846
4.6582	318.759
4.67062	318.672
4.68304	318.584
4.69547	318.496
4.70789	318.407
4.72031	318.317
4.73273	318.227
4.74515	318.136
4.75757	318.044
4.77	317.952
4.78242	317.86
4.79484	317.767
4.80726	317.673
4.81968	317.579
4.8321	317.484
4.84452	317.389
4.85695	317.293
4.86937	317.197
4.88179	317.101
4.89421	317.004
4.90663	316.907
4.91905	316.809
4.93148	316.712
4.9439	316.613
4.95632	316.515
4.96874	316.416
4.98116	316.317
4.99358	316.218
5.00601	316.118
5.01843	316.018
5.03085	315.918
5.04327	315.818
5.05569	315.718
5.06811	315.617
5.08054	315.516
5.09296	315.416
5.10538	315.314
5.1178	315.213
5.13022	315.112
5.14264	315.011
5.15507	314.909
5.16749	314.808
5.17991	314.706
5.19233	314.605
5.20475	314.503
5.21717	314.401
5.2296	314.3
5.24202	314.198
5.25444	314.096
5.26686	313.995
5.27928	313.893
5.2917	313.792
5.30413	313.69
5.31655	313.589
5.32897	313.487
5.34139	313.386
5.35381	313.285
5.36623	313.184
5.37865	313.083
5.39108	312.982
5.4035	312.882
5.41592	312.781
5.42834	312.681
5.44076	312.581
5.45318	312.481
5.46561	312.381
5.47803	312.282
5.49045	312.182
5.50287	312.083
5.51529	311.984
5.52771	311.885
5.54014	311.787
5.55256	311.689
5.56498	311.591
5.5774	311.493
5.58982	311.396
5.60224	311.299
5.61467	311.202
5.62709	311.105
5.63951	311.009
5.65193	310.913
5.66435	310.817
5.67677	310.722
5.6892	310.627
5.70162	310.532
5.71404	310.438
5.72646	310.344
5.73888	310.25
5.7513	310.157
5.76373	310.064
5.77615	309.972
5.78857	309.879
5.80099	309.788
5.81341	309.696
5.82583	309.605
5.83826	309.515
5.85068	309.424
5.8631	309.335
5.87552	309.245
5.88794	309.156
5.90036	309.068
5.91278	308.98
5.92521	308.892
5.93763	308.805
5.95005	308.718
5.96247	308.632
5.97489	308.546
5.98731	308.46
5.99974	308.375
6.01216	308.291
6.02458	308.207
6.037	308.123
6.04942	308.04
6.06184	307.958
6.07427	307.875
6.08669	307.794
6.09911	307.713
6.11153	307.632
6.12395	307.552
6.13637	307.472
6.1488	307.393
6.16122	307.314
6.17364	307.236
6.18606	307.159
6.19848	307.082
6.2109	307.005
6.22333	306.929
6.23575	306.853
6.24817	306.778
6.26059	306.704
6.27301	306.63
6.28543	306.557
6.29786	306.484
6.31028	306.411
6.3227	306.34
6.33512	306.268
6.34754	306.198
6.35996	306.127
6.37239	306.058
6.38481	305.989
6.39723	305.92
6.40965	305.852
6.42207	305.785
6.43449	305.718
6.44691	305.652
6.45934	305.586
6.47176	305.521
6.48418	305.456
6.4966	305.392
6.50902	305.329
6.52144	305.266
6.53387	305.203
6.54629	305.142
6.55871	305.08
6.57113	305.02
6.58355	304.96
6.59597	304.9
6.6084	304.841
6.62082	304.783
6.63324	304.725
6.64566	304.668
6.65808	304.611
6.6705	304.555
6.68293	304.5
6.69535	304.445
6.70777	304.391
6.72019	304.337
6.73261	304.284
6.74503	304.231
6.75746	304.179
6.76988	304.128
6.7823	304.077
6.79472	304.027
6.80714	303.977
6.81956	303.928
6.83199	303.88
6.84441	303.832
6.85683	303.784
6.86925	303.738
6.88167	303.692
6.89409	303.646
6.90652	303.601
6.91894	303.557
6.93136	303.513
6.94378	303.47
6.9562	303.427
6.96862	303.385
6.98105	303.343
6.99347	303.302
7.00589	303.262
7.01831	303.222
7.03073	303.183
7.04315	303.144
7.05557	303.106
7.068	303.069
7.08042	303.032
7.09284	302.996
7.10526	302.96
7.11768	302.925
7.1301	302.89
7.14253	302.856
7.15495	302.823
7.16737	302.79
7.17979	302.758
7.19221	302.726
7.20463	302.695
7.21706	302.665
7.22948	302.635
7.2419	302.605
7.25432	302.576
7.26674	302.548
7.27916	302.52
7.29159	302.493
7.30401	302.467
7.31643	302.441
7.32885	302.415
7.34127	302.39
7.35369	302.366
7.36612	302.342
7.37854	302.319
7.39096	302.296
7.40338	302.274
7.4158	302.252
7.42822	302.231
7.44065	302.211
7.45307	302.191
7.46549	302.172
7.47791	302.153
7.49033	302.135
7.50275	302.117
7.51518	302.1
7.5276	302.083
7.54002	302.067
7.55244	302.052
7.56486	302.037
7.57728	302.022
7.5897	302.008
7.60213	301.995
7.61455	301.982
7.62697	301.97
7.63939	301.958
7.65181	301.947
7.66423	301.936
7.67666	301.926
7.68908	301.916
7.7015	301.907
7.71392	301.899
7.72634	301.89
7.73876	301.883
7.75119	301.876
7.76361	301.869
7.77603	301.863
7.78845	301.858
7.80087	301.853
7.81329	301.849
7.82572	301.845
7.83814	301.841
7.85056	301.838
7.86298	301.836
7.8754	301.834
7.88782	301.833
7.90025	301.832
7.91267	301.831
7.92509	301.831
7.93751	301.832
7.94993	301.833
7.96235	301.835
7.97478	301.837
7.9872	301.839
7.99962	301.842
8.01204	301.846
8.02446	301.85
8.03688	301.855
8.04931	301.86
8.06173	301.865
8.07415	301.871
8.08657	301.878
8.09899	301.885
8.11141	301.892
8.12383	301.9
8.13626	301.908
8.14868	301.917
8.1611	301.927
8.17352	301.937
8.18594	301.947
8.19836	301.958
8.21079	301.969
8.22321	301.98
8.23563	301.993
8.24805	302.005
8.26047	302.018
8.27289	302.032
8.28532	302.046
8.29774	302.06
8.31016	302.075
8.32258	302.09
8.335	302.106
8.34742	302.122
8.35985	302.139
8.37227	302.156
8.38469	302.174
8.39711	302.192
8.40953	302.21
8.42195	302.229
8.43438	302.249
8.4468	302.268
8.45922	302.289
8.47164	302.309
8.48406	302.33
8.49648	302.352
8.50891	302.374
8.52133	302.396
8.53375	302.419
8.54617	302.442
8.55859	302.466
8.57101	302.49
8.58344	302.514
8.59586	302.539
8.60828	302.564
8.6207	302.59
8.63312	302.616
8.64554	302.643
8.65797	302.67
8.67039	302.697
8.68281	302.725
8.69523	302.753
8.70765	302.782
8.72007	302.811
8.73249	302.84
8.74492	302.87
8.75734	302.9
8.76976	302.931
8.78218	302.962
8.7946	302.993
8.80702	303.025
8.81945	303.057
8.83187	303.09
8.84429	303.123
8.85671	303.156
8.86913	303.19
8.88155	303.224
8.89398	303.258
8.9064	303.293
8.91882	303.328
8.93124	303.364
8.94366	303.4
8.95608	303.436
8.96851	303.473
8.98093	303.51
8.99335	303.548
9.00577	303.586
9.01819	303.624
9.03061	303.662
9.04304	303.701
9.05546	303.741
9.06788	303.78
9.0803	303.82
9.09272	303.861
9.10514	303.902
9.11757	303.943
9.12999	303.984
9.14241	304.026
9.15483	304.068
9.16725	304.111
9.17967	304.154
9.1921	304.197
9.20452	304.24
9.21694	304.284
9.22936	304.329
9.24178	304.373
9.2542	304.418
9.26662	304.464
9.27905	304.509
9.29147	304.555
9.30389	304.601
9.31631	304.648
9.32873	304.695
9.34115	304.742
9.35358	304.79
9.366	304.838
9.37842	304.886
9.39084	304.935
9.40326	304.984
9.41568	305.033
9.42811	305.083
9.44053	305.133
9.45295	305.183
9.46537	305.234
9.47779	305.284
9.49021	305.336
9.50264	305.387
9.51506	305.439
9.52748	305.491
9.5399	305.544
9.55232	305.596
9.56474	305.649
9.57717	305.703
9.58959	305.756
9.60201	305.81
9.61443	305.865
9.62685	305.919
9.63927	305.974
9.6517	306.029
9.66412	306.085
9.67654	306.141
9.68896	306.197
9.70138	306.253
9.7138	306.31
9.72623	306.367
9.73865	306.424
9.75107	306.482
9.76349	306.539
9.77591	306.597
9.78833	306.656
9.80075	306.715
9.81318	306.774
9.8256	306.833
9.83802	306.892
9.85044	306.952
9.86286	307.012
9.87528	307.073
9.88771	307.133
9.90013	307.194
9.91255	307.255
9.92497	307.317
9.93739	307.379
9.94981	307.441
9.96224	307.503
9.97466	307.565
9.98708	307.628
9.9995	307.691
10.0119	307.755
10.0243	307.818
10.0368	307.882
10.0492	307.946
10.0616	308.011
10.074	308.075
10.0865	308.14
10.0989	308.205
10.1113	308.271
10.1237	308.336
10.1361	308.402
10.1486	308.468
10.161	308.535
10.1734	308.601
10.1858	308.668
10.1982	308.735
10.2107	308.803
10.2231	308.87
10.2355	308.938
10.2479	309.006
10.2604	309.075
10.2728	309.143
10.2852	309.212
10.2976	309.281
10.31	309.351
10.3225	309.42
10.3349	309.49
10.3473	309.56
10.3597	309.63
10.3721	309.701
10.3846	309.771
10.397	309.842
10.4094	309.913
10.4218	309.985
10.4343	310.056
10.4467	310.128
10.4591	310.2
10.4715	310.272
10.4839	310.345
10.4964	310.417
10.5088	310.49
10.5212	310.563
10.5336	310.637
10.5461	310.71
10.5585	310.784
10.5709	310.858
10.5833	310.932
10.5957	311.006
10.6082	311.081
10.6206	311.156
10.633	311.231
10.6454	311.306
10.6578	311.381
10.6703	311.457
10.6827	311.533
10.6951	311.609
10.7075	311.685
10.72	311.761
10.7324	311.838
10.7448	311.915
10.7572	311.992
10.7696	312.069
10.7821	312.146
10.7945	312.224
10.8069	312.301
10.8193	312.379
10.8318	312.457
10.8442	312.535
10.8566	312.614
10.869	312.692
10.8814	312.771
10.8939	312.85
10.9063	312.929
10.9187	313.009
10.9311	313.088
10.9435	313.168
10.956	313.248
10.9684	313.328
10.9808	313.408
10.9932	313.488
11.0057	313.569
11.0181	313.65
11.0305	313.73
11.0429	313.812
11.0553	313.893
11.0678	313.974
11.0802	314.056
11.0926	314.137
11.105	314.219
11.1174	314.301
11.1299	314.383
11.1423	314.465
11.1547	314.548
11.1671	314.631
11.1796	314.713
11.192	314.796
11.2044	314.879
11.2168	314.962
11.2292	315.046
11.2417	315.129
11.2541	315.213
11.2665	315.297
11.2789	315.381
11.2914	315.465
11.3038	315.549
11.3162	315.633
11.3286	315.718
11.341	315.802
11.3535	315.887
11.3659	315.972
11.3783	316.057
11.3907	316.142
11.4031	316.227
11.4156	316.312
11.428	316.398
11.4404	316.484
11.4528	316.569
11.4653	316.655
11.4777	316.741
11.4901	316.827
11.5025	316.913
11.5149	317
11.5274	317.086
11.5398	317.173
11.5522	317.26
11.5646	317.346
11.577	317.433
11.5895	317.52
11.6019	317.607
11.6143	317.695
11.6267	317.782
11.6392	317.869
11.6516	317.957
11.664	318.045
11.6764	318.132
11.6888	318.22
11.7013	318.308
11.7137	318.396
11.7261	318.484
11.7385	318.572
11.751	318.661
11.7634	318.749
11.7758	318.838
11.7882	318.926
11.8006	319.015
11.8131	319.104
11.8255	319.192
11.8379	319.281
11.8503	319.37
11.8627	319.459
11.8752	319.549
11.8876	319.638
11.9	319.727
11.9124	319.816
11.9249	319.906
11.9373	319.995
11.9497	320.085
11.9621	320.175
11.9745	320.264
11.987	320.354
11.9994	320.444
12.0118	320.534
12.0242	320.624
12.0366	320.714
12.0491	320.804
12.0615	320.894
12.0739	320.985
12.0863	321.075
12.0988	321.165
12.1112	321.256
12.1236	321.346
12.136	321.437
12.1484	321.527
12.1609	321.618
12.1733	321.708
12.1857	321.799
12.1981	321.89
12.2106	321.981
12.223	322.071
12.2354	322.162
12.2478	322.253
12.2602	322.344
12.2727	322.435
12.2851	322.526
12.2975	322.617
12.3099	322.708
12.3223	322.799
12.3348	322.89
12.3472	322.982
12.3596	323.073
12.372	323.164
12.3845	323.255
12.3969	323.346
12.4093	323.438
12.4217	323.529
12.4341	323.62
12.4466	323.712
12.459	323.803
12.4714	323.894
12.4838	323.986
12.4962	324.077
12.5087	324.169
12.5211	324.26
12.5335	324.351
12.5459	324.443
12.5584	324.534
12.5708	324.626
12.5832	324.717
12.5956	324.808
12.608	324.9
12.6205	324.991
12.6329	325.083
12.6453	325.174
12.6577	325.265
12.6702	325.357
12.6826	325.448
12.695	325.54
12.7074	325.631
12.7198	325.722
12.7323	325.814
12.7447	325.905
12.7571	325.996
12.7695	326.088
12.7819	326.179
12.7944	326.27
12.8068	326.361
12.8192	326.452
12.8316	326.544
12.8441	326.635
12.8565	326.726
12.8689	326.817
12.8813	326.908
12.8937	326.999
12.9062	327.09
12.9186	327.181
12.931	327.272
12.9434	327.363
12.9558	327.454
12.9683	327.544
12.9807	327.635
12.9931	327.726
13.0055	327.816
13.018	327.907
13.0304	327.998
13.0428	328.088
13.0552	328.179
13.0676	328.269
13.0801	328.359
13.0925	328.45
13.1049	328.54
13.1173	328.63
13.1298	328.72
13.1422	328.81
13.1546	328.9
13.167	328.99
13.1794	329.08
13.1919	329.17
13.2043	329.26
13.2167	329.349
13.2291	329.439
13.2415	329.529
13.254	329.618
13.2664	329.708
13.2788	329.797
13.2912	329.886
13.3037	329.975
13.3161	330.064
13.3285	330.153
13.3409	330.242
13.3533	330.331
13.3658	330.42
13.3782	330.509
13.3906	330.597
13.403	330.686
13.4154	330.774
13.4279	330.863
13.4403	330.951
13.4527	331.039
13.4651	331.127
13.4776	331.215
13.49	331.303
13.5024	331.391
13.5148	331.478
13.5272	331.566
13.5397	331.653
13.5521	331.741
13.5645	331.828
13.5769	331.915
13.5894	332.002
13.6018	332.089
13.6142	332.176
13.6266	332.263
13.639	332.349
13.6515	332.436
13.6639	332.522
13.6763	332.608
13.6887	332.695
13.7011	332.781
13.7136	332.866
13.726	332.952
13.7384	333.038
13.7508	333.123
13.7633	333.209
13.7757	333.294
13.7881	333.379
13.8005	333.464
13.8129	333.549
13.8254	333.634
13.8378	333.719
13.8502	333.803
13.8626	333.888
13.875	333.972
13.8875	334.056
13.8999	334.14
13.9123	334.224
13.9247	334.308
13.9372	334.391
13.9496	334.475
13.962	334.558
13.9744	334.641
13.9868	334.724
13.9993	334.807
14.0117	334.89
14.0241	334.972
14.0365	335.055
14.049	335.137
14.0614	335.219
14.0738	335.301
14.0862	335.383
14.0986	335.464
14.1111	335.546
14.1235	335.627
14.1359	335.708
14.1483	335.789
14.1607	335.87
14.1732	335.951
14.1856	336.031
14.198	336.112
14.2104	336.192
14.2229	336.272
14.2353	336.352
14.2477	336.432
14.2601	336.511
14.2725	336.59
14.285	336.67
14.2974	336.749
14.3098	336.828
14.3222	336.906
14.3346	336.985
14.3471	337.063
14.3595	337.141
14.3719	337.219
14.3843	337.297
14.3968	337.375
14.4092	337.452
14.4216	337.529
14.434	337.606
14.4464	337.683
14.4589	337.76
14.4713	337.836
14.4837	337.913
14.4961	337.989
14.5086	338.065
14.521	338.141
14.5334	338.216
14.5458	338.292
14.5582	338.367
14.5707	338.442
14.5831	338.517
14.5955	338.591
14.6079	338.666
14.6203	338.74
14.6328	338.814
14.6452	338.888
14.6576	338.961
14.67	339.035
14.6825	339.108
14.6949	339.181
14.7073	339.254
14.7197	339.327
14.7321	339.399
14.7446	339.471
14.757	339.543
14.7694	339.615
14.7818	339.687
14.7943	339.758
14.8067	339.829
14.8191	339.9
14.8315	339.971
14.8439	340.042
14.8564	340.112
14.8688	340.182
14.8812	340.252
14.8936	340.322
14.906	340.392
14.9185	340.461
14.9309	340.53
14.9433	340.599
14.9557	340.667
14.9682	340.736
14.9806	340.804
14.993	340.872
15.0054	340.94
15.0178	341.007
15.0303	341.075
15.0427	341.142
15.0551	341.209
15.0675	341.276
15.0799	341.342
15.0924	341.408
15.1048	341.474
15.1172	341.54
15.1296	341.606
15.1421	341.671
15.1545	341.736
15.1669	341.801
15.1793	341.866
15.1917	341.93
15.2042	341.994
15.2166	342.058
15.229	342.122
15.2414	342.185
15.2539	342.249
15.2663	342.312
15.2787	342.375
15.2911	342.437
15.3035	342.5
15.316	342.562
15.3284	342.624
15.3408	342.685
15.3532	342.747
15.3656	342.808
15.3781	342.869
15.3905	342.93
15.4029	342.99
15.4153	343.05
15.4278	343.11
15.4402	343.17
15.4526	343.23
15.465	343.289
15.4774	343.348
15.4899	343.407
15.5023	343.465
15.5147	343.524
15.5271	343.582
15.5395	343.64
15.552	343.697
15.5644	343.755
15.5768	343.812
15.5892	343.869
15.6017	343.925
15.6141	343.982
15.6265	344.038
15.6389	344.094
15.6513	344.15
15.6638	344.205
15.6762	344.26
15.6886	344.315
15.701	344.37
15.7135	344.425
15.7259	344.479
15.7383	344.533
15.7507	344.587
15.7631	344.64
15.7756	344.693
15.788	344.746
15.8004	344.799
15.8128	344.852
15.8252	344.904
15.8377	344.956
15.8501	345.008
15.8625	345.059
15.8749	345.11
15.8874	345.161
15.8998	345.212
15.9122	345.263
15.9246	345.313
15.937	345.363
15.9495	345.413
15.9619	345.462
15.9743	345.512
15.9867	345.561
15.9991	345.61
16.0116	345.658
16.024	345.706
16.0364	345.754
16.0488	345.802
16.0613	345.85
16.0737	345.897
16.0861	345.944
16.0985	345.991
16.1109	346.038
16.1234	346.084
16.1358	346.13
16.1482	346.176
16.1606	346.221
16.1731	346.267
16.1855	346.312
16.1979	346.357
16.2103	346.401
16.2227	346.445
16.2352	346.49
16.2476	346.533
16.26	346.577
16.2724	346.62
16.2848	346.663

## Sheet: Background 260 s, 12 GPa
Twotheta	Intensity
°
3.00612	312.013
3.01855	312.32
3.03097	312.621
3.04339	312.915
3.05581	313.203
3.06823	313.485
3.08065	313.761
3.09308	314.032
3.1055	314.296
3.11792	314.554
3.13034	314.807
3.14276	315.054
3.15518	315.296
3.1676	315.532
3.18003	315.762
3.19245	315.987
3.20487	316.207
3.21729	316.421
3.22971	316.63
3.24213	316.835
3.25456	317.033
3.26698	317.227
3.2794	317.416
3.29182	317.6
3.30424	317.779
3.31666	317.954
3.32909	318.123
3.34151	318.288
3.35393	318.448
3.36635	318.604
3.37877	318.755
3.39119	318.902
3.40362	319.044
3.41604	319.182
3.42846	319.316
3.44088	319.446
3.4533	319.571
3.46572	319.692
3.47815	319.809
3.49057	319.922
3.50299	320.031
3.51541	320.136
3.52783	320.238
3.54025	320.335
3.55268	320.429
3.5651	320.519
3.57752	320.605
3.58994	320.688
3.60236	320.767
3.61478	320.843
3.62721	320.915
3.63963	320.984
3.65205	321.049
3.66447	321.111
3.67689	321.17
3.68931	321.225
3.70173	321.278
3.71416	321.327
3.72658	321.373
3.739	321.416
3.75142	321.456
3.76384	321.493
3.77626	321.527
3.78869	321.559
3.80111	321.587
3.81353	321.613
3.82595	321.636
3.83837	321.656
3.85079	321.674
3.86322	321.689
3.87564	321.701
3.88806	321.711
3.90048	321.718
3.9129	321.723
3.92532	321.725
3.93775	321.725
3.95017	321.723
3.96259	321.718
3.97501	321.712
3.98743	321.702
3.99985	321.691
4.01228	321.678
4.0247	321.662
4.03712	321.644
4.04954	321.625
4.06196	321.603
4.07438	321.579
4.08681	321.553
4.09923	321.526
4.11165	321.496
4.12407	321.465
4.13649	321.432
4.14891	321.397
4.16134	321.36
4.17376	321.322
4.18618	321.282
4.1986	321.24
4.21102	321.197
4.22344	321.152
4.23586	321.105
4.24829	321.057
4.26071	321.008
4.27313	320.957
4.28555	320.904
4.29797	320.85
4.31039	320.795
4.32282	320.739
4.33524	320.681
4.34766	320.622
4.36008	320.561
4.3725	320.5
4.38492	320.437
4.39735	320.373
4.40977	320.307
4.42219	320.241
4.43461	320.173
4.44703	320.105
4.45945	320.035
4.47188	319.965
4.4843	319.893
4.49672	319.82
4.50914	319.747
4.52156	319.672
4.53398	319.597
4.54641	319.52
4.55883	319.443
4.57125	319.365
4.58367	319.286
4.59609	319.207
4.60851	319.126
4.62094	319.045
4.63336	318.963
4.64578	318.881
4.6582	318.797
4.67062	318.713
4.68304	318.629
4.69547	318.544
4.70789	318.458
4.72031	318.371
4.73273	318.284
4.74515	318.197
4.75757	318.109
4.77	318.02
4.78242	317.931
4.79484	317.842
4.80726	317.752
4.81968	317.661
4.8321	317.571
4.84452	317.479
4.85695	317.388
4.86937	317.296
4.88179	317.203
4.89421	317.111
4.90663	317.018
4.91905	316.925
4.93148	316.831
4.9439	316.737
4.95632	316.643
4.96874	316.549
4.98116	316.454
4.99358	316.36
5.00601	316.265
5.01843	316.17
5.03085	316.075
5.04327	315.979
5.05569	315.884
5.06811	315.788
5.08054	315.692
5.09296	315.596
5.10538	315.501
5.1178	315.405
5.13022	315.309
5.14264	315.213
5.15507	315.116
5.16749	315.02
5.17991	314.924
5.19233	314.828
5.20475	314.732
5.21717	314.636
5.2296	314.54
5.24202	314.444
5.25444	314.348
5.26686	314.253
5.27928	314.157
5.2917	314.061
5.30413	313.966
5.31655	313.87
5.32897	313.775
5.34139	313.68
5.35381	313.585
5.36623	313.49
5.37865	313.396
5.39108	313.301
5.4035	313.207
5.41592	313.113
5.42834	313.019
5.44076	312.925
5.45318	312.832
5.46561	312.739
5.47803	312.646
5.49045	312.553
5.50287	312.461
5.51529	312.368
5.52771	312.276
5.54014	312.185
5.55256	312.093
5.56498	312.002
5.5774	311.912
5.58982	311.821
5.60224	311.731
5.61467	311.641
5.62709	311.552
5.63951	311.463
5.65193	311.374
5.66435	311.285
5.67677	311.197
5.6892	311.109
5.70162	311.022
5.71404	310.935
5.72646	310.848
5.73888	310.762
5.7513	310.676
5.76373	310.591
5.77615	310.506
5.78857	310.421
5.80099	310.337
5.81341	310.253
5.82583	310.169
5.83826	310.086
5.85068	310.004
5.8631	309.921
5.87552	309.84
5.88794	309.758
5.90036	309.677
5.91278	309.597
5.92521	309.517
5.93763	309.438
5.95005	309.359
5.96247	309.28
5.97489	309.202
5.98731	309.124
5.99974	309.047
6.01216	308.97
6.02458	308.894
6.037	308.818
6.04942	308.743
6.06184	308.668
6.07427	308.594
6.08669	308.52
6.09911	308.447
6.11153	308.374
6.12395	308.302
6.13637	308.23
6.1488	308.159
6.16122	308.088
6.17364	308.018
6.18606	307.948
6.19848	307.879
6.2109	307.81
6.22333	307.742
6.23575	307.674
6.24817	307.607
6.26059	307.54
6.27301	307.474
6.28543	307.409
6.29786	307.344
6.31028	307.279
6.3227	307.215
6.33512	307.152
6.34754	307.089
6.35996	307.026
6.37239	306.964
6.38481	306.903
6.39723	306.842
6.40965	306.782
6.42207	306.722
6.43449	306.663
6.44691	306.605
6.45934	306.547
6.47176	306.489
6.48418	306.432
6.4966	306.376
6.50902	306.32
6.52144	306.264
6.53387	306.209
6.54629	306.155
6.55871	306.101
6.57113	306.048
6.58355	305.996
6.59597	305.944
6.6084	305.892
6.62082	305.841
6.63324	305.791
6.64566	305.741
6.65808	305.691
6.6705	305.642
6.68293	305.594
6.69535	305.546
6.70777	305.499
6.72019	305.453
6.73261	305.406
6.74503	305.361
6.75746	305.316
6.76988	305.271
6.7823	305.228
6.79472	305.184
6.80714	305.141
6.81956	305.099
6.83199	305.057
6.84441	305.016
6.85683	304.975
6.86925	304.935
6.88167	304.896
6.89409	304.856
6.90652	304.818
6.91894	304.78
6.93136	304.742
6.94378	304.705
6.9562	304.669
6.96862	304.633
6.98105	304.598
6.99347	304.563
7.00589	304.529
7.01831	304.495
7.03073	304.462
7.04315	304.429
7.05557	304.397
7.068	304.365
7.08042	304.334
7.09284	304.303
7.10526	304.273
7.11768	304.244
7.1301	304.214
7.14253	304.186
7.15495	304.158
7.16737	304.13
7.17979	304.103
7.19221	304.077
7.20463	304.051
7.21706	304.025
7.22948	304
7.2419	303.976
7.25432	303.952
7.26674	303.928
7.27916	303.905
7.29159	303.883
7.30401	303.861
7.31643	303.839
7.32885	303.818
7.34127	303.798
7.35369	303.778
7.36612	303.758
7.37854	303.739
7.39096	303.72
7.40338	303.702
7.4158	303.685
7.42822	303.668
7.44065	303.651
7.45307	303.635
7.46549	303.619
7.47791	303.604
7.49033	303.589
7.50275	303.575
7.51518	303.561
7.5276	303.548
7.54002	303.535
7.55244	303.522
7.56486	303.51
7.57728	303.499
7.5897	303.488
7.60213	303.477
7.61455	303.467
7.62697	303.458
7.63939	303.448
7.65181	303.44
7.66423	303.431
7.67666	303.423
7.68908	303.416
7.7015	303.409
7.71392	303.403
7.72634	303.396
7.73876	303.391
7.75119	303.386
7.76361	303.381
7.77603	303.377
7.78845	303.373
7.80087	303.369
7.81329	303.366
7.82572	303.363
7.83814	303.361
7.85056	303.359
7.86298	303.358
7.8754	303.357
7.88782	303.357
7.90025	303.357
7.91267	303.357
7.92509	303.358
7.93751	303.359
7.94993	303.36
7.96235	303.362
7.97478	303.365
7.9872	303.368
7.99962	303.371
8.01204	303.374
8.02446	303.378
8.03688	303.383
8.04931	303.387
8.06173	303.393
8.07415	303.398
8.08657	303.404
8.09899	303.411
8.11141	303.417
8.12383	303.424
8.13626	303.432
8.14868	303.44
8.1611	303.448
8.17352	303.457
8.18594	303.466
8.19836	303.475
8.21079	303.485
8.22321	303.495
8.23563	303.506
8.24805	303.517
8.26047	303.528
8.27289	303.54
8.28532	303.552
8.29774	303.564
8.31016	303.577
8.32258	303.59
8.335	303.603
8.34742	303.617
8.35985	303.631
8.37227	303.646
8.38469	303.661
8.39711	303.676
8.40953	303.692
8.42195	303.708
8.43438	303.724
8.4468	303.741
8.45922	303.758
8.47164	303.775
8.48406	303.793
8.49648	303.811
8.50891	303.829
8.52133	303.848
8.53375	303.867
8.54617	303.886
8.55859	303.906
8.57101	303.926
8.58344	303.947
8.59586	303.967
8.60828	303.988
8.6207	304.01
8.63312	304.031
8.64554	304.053
8.65797	304.076
8.67039	304.098
8.68281	304.122
8.69523	304.145
8.70765	304.168
8.72007	304.192
8.73249	304.217
8.74492	304.241
8.75734	304.266
8.76976	304.291
8.78218	304.317
8.7946	304.343
8.80702	304.369
8.81945	304.396
8.83187	304.422
8.84429	304.449
8.85671	304.477
8.86913	304.504
8.88155	304.532
8.89398	304.561
8.9064	304.589
8.91882	304.618
8.93124	304.647
8.94366	304.677
8.95608	304.707
8.96851	304.737
8.98093	304.767
8.99335	304.798
9.00577	304.829
9.01819	304.86
9.03061	304.892
9.04304	304.924
9.05546	304.956
9.06788	304.988
9.0803	305.021
9.09272	305.054
9.10514	305.087
9.11757	305.121
9.12999	305.154
9.14241	305.189
9.15483	305.223
9.16725	305.258
9.17967	305.293
9.1921	305.328
9.20452	305.363
9.21694	305.399
9.22936	305.435
9.24178	305.472
9.2542	305.508
9.26662	305.545
9.27905	305.582
9.29147	305.62
9.30389	305.657
9.31631	305.695
9.32873	305.734
9.34115	305.772
9.35358	305.811
9.366	305.85
9.37842	305.889
9.39084	305.929
9.40326	305.969
9.41568	306.009
9.42811	306.049
9.44053	306.09
9.45295	306.131
9.46537	306.172
9.47779	306.213
9.49021	306.255
9.50264	306.297
9.51506	306.339
9.52748	306.381
9.5399	306.424
9.55232	306.467
9.56474	306.51
9.57717	306.554
9.58959	306.597
9.60201	306.641
9.61443	306.686
9.62685	306.73
9.63927	306.775
9.6517	306.82
9.66412	306.865
9.67654	306.91
9.68896	306.956
9.70138	307.002
9.7138	307.048
9.72623	307.095
9.73865	307.141
9.75107	307.188
9.76349	307.235
9.77591	307.283
9.78833	307.331
9.80075	307.378
9.81318	307.427
9.8256	307.475
9.83802	307.524
9.85044	307.572
9.86286	307.622
9.87528	307.671
9.88771	307.721
9.90013	307.77
9.91255	307.82
9.92497	307.871
9.93739	307.921
9.94981	307.972
9.96224	308.023
9.97466	308.074
9.98708	308.126
9.9995	308.177
10.0119	308.229
10.0243	308.281
10.0368	308.334
10.0492	308.386
10.0616	308.439
10.074	308.492
10.0865	308.546
10.0989	308.599
10.1113	308.653
10.1237	308.707
10.1361	308.761
10.1486	308.816
10.161	308.87
10.1734	308.925
10.1858	308.98
10.1982	309.036
10.2107	309.091
10.2231	309.147
10.2355	309.203
10.2479	309.259
10.2604	309.316
10.2728	309.373
10.2852	309.43
10.2976	309.487
10.31	309.544
10.3225	309.602
10.3349	309.659
10.3473	309.717
10.3597	309.776
10.3721	309.834
10.3846	309.893
10.397	309.952
10.4094	310.011
10.4218	310.07
10.4343	310.129
10.4467	310.189
10.4591	310.249
10.4715	310.309
10.4839	310.37
10.4964	310.43
10.5088	310.491
10.5212	310.552
10.5336	310.613
10.5461	310.675
10.5585	310.736
10.5709	310.798
10.5833	310.86
10.5957	310.923
10.6082	310.985
10.6206	311.048
10.633	311.111
10.6454	311.174
10.6578	311.237
10.6703	311.301
10.6827	311.364
10.6951	311.428
10.7075	311.492
10.72	311.557
10.7324	311.621
10.7448	311.686
10.7572	311.751
10.7696	311.816
10.7821	311.881
10.7945	311.947
10.8069	312.013
10.8193	312.079
10.8318	312.145
10.8442	312.211
10.8566	312.278
10.869	312.344
10.8814	312.411
10.8939	312.478
10.9063	312.546
10.9187	312.613
10.9311	312.681
10.9435	312.749
10.956	312.817
10.9684	312.885
10.9808	312.954
10.9932	313.022
11.0057	313.091
11.0181	313.16
11.0305	313.229
11.0429	313.299
11.0553	313.368
11.0678	313.438
11.0802	313.508
11.0926	313.578
11.105	313.649
11.1174	313.719
11.1299	313.79
11.1423	313.861
11.1547	313.932
11.1671	314.003
11.1796	314.075
11.192	314.146
11.2044	314.218
11.2168	314.29
11.2292	314.362
11.2417	314.434
11.2541	314.507
11.2665	314.58
11.2789	314.653
11.2914	314.726
11.3038	314.799
11.3162	314.872
11.3286	314.946
11.341	315.019
11.3535	315.093
11.3659	315.167
11.3783	315.242
11.3907	315.316
11.4031	315.391
11.4156	315.465
11.428	315.54
11.4404	315.615
11.4528	315.691
11.4653	315.766
11.4777	315.842
11.4901	315.917
11.5025	315.993
11.5149	316.069
11.5274	316.146
11.5398	316.222
11.5522	316.299
11.5646	316.375
11.577	316.452
11.5895	316.529
11.6019	316.606
11.6143	316.684
11.6267	316.761
11.6392	316.839
11.6516	316.917
11.664	316.994
11.6764	317.073
11.6888	317.151
11.7013	317.229
11.7137	317.308
11.7261	317.386
11.7385	317.465
11.751	317.544
11.7634	317.623
11.7758	317.703
11.7882	317.782
11.8006	317.861
11.8131	317.941
11.8255	318.021
11.8379	318.101
11.8503	318.181
11.8627	318.261
11.8752	318.342
11.8876	318.422
11.9	318.503
11.9124	318.584
11.9249	318.664
11.9373	318.745
11.9497	318.827
11.9621	318.908
11.9745	318.989
11.987	319.071
11.9994	319.153
12.0118	319.234
12.0242	319.316
12.0366	319.398
12.0491	319.48
12.0615	319.563
12.0739	319.645
12.0863	319.728
12.0988	319.81
12.1112	319.893
12.1236	319.976
12.136	320.059
12.1484	320.142
12.1609	320.225
12.1733	320.308
12.1857	320.392
12.1981	320.475
12.2106	320.559
12.223	320.643
12.2354	320.727
12.2478	320.81
12.2602	320.894
12.2727	320.979
12.2851	321.063
12.2975	321.147
12.3099	321.232
12.3223	321.316
12.3348	321.401
12.3472	321.486
12.3596	321.57
12.372	321.655
12.3845	321.74
12.3969	321.825
12.4093	321.911
12.4217	321.996
12.4341	322.081
12.4466	322.167
12.459	322.252
12.4714	322.338
12.4838	322.423
12.4962	322.509
12.5087	322.595
12.5211	322.681
12.5335	322.767
12.5459	322.853
12.5584	322.939
12.5708	323.025
12.5832	323.111
12.5956	323.198
12.608	323.284
12.6205	323.371
12.6329	323.457
12.6453	323.544
12.6577	323.63
12.6702	323.717
12.6826	323.804
12.695	323.891
12.7074	323.978
12.7198	324.065
12.7323	324.152
12.7447	324.239
12.7571	324.326
12.7695	324.413
12.7819	324.5
12.7944	324.587
12.8068	324.675
12.8192	324.762
12.8316	324.849
12.8441	324.937
12.8565	325.024
12.8689	325.112
12.8813	325.199
12.8937	325.287
12.9062	325.375
12.9186	325.462
12.931	325.55
12.9434	325.638
12.9558	325.725
12.9683	325.813
12.9807	325.901
12.9931	325.989
13.0055	326.076
13.018	326.164
13.0304	326.252
13.0428	326.34
13.0552	326.428
13.0676	326.516
13.0801	326.604
13.0925	326.692
13.1049	326.78
13.1173	326.868
13.1298	326.956
13.1422	327.044
13.1546	327.132
13.167	327.22
13.1794	327.308
13.1919	327.396
13.2043	327.484
13.2167	327.571
13.2291	327.659
13.2415	327.747
13.254	327.835
13.2664	327.923
13.2788	328.011
13.2912	328.099
13.3037	328.187
13.3161	328.275
13.3285	328.363
13.3409	328.451
13.3533	328.539
13.3658	328.627
13.3782	328.714
13.3906	328.802
13.403	328.89
13.4154	328.978
13.4279	329.065
13.4403	329.153
13.4527	329.241
13.4651	329.328
13.4776	329.416
13.49	329.503
13.5024	329.591
13.5148	329.678
13.5272	329.766
13.5397	329.853
13.5521	329.941
13.5645	330.028
13.5769	330.115
13.5894	330.202
13.6018	330.289
13.6142	330.376
13.6266	330.464
13.639	330.551
13.6515	330.637
13.6639	330.724
13.6763	330.811
13.6887	330.898
13.7011	330.985
13.7136	331.071
13.726	331.158
13.7384	331.244
13.7508	331.331
13.7633	331.417
13.7757	331.503
13.7881	331.59
13.8005	331.676
13.8129	331.762
13.8254	331.848
13.8378	331.934
13.8502	332.019
13.8626	332.105
13.875	332.191
13.8875	332.276
13.8999	332.362
13.9123	332.447
13.9247	332.533
13.9372	332.618
13.9496	332.703
13.962	332.788
13.9744	332.873
13.9868	332.958
13.9993	333.043
14.0117	333.127
14.0241	333.212
14.0365	333.296
14.049	333.38
14.0614	333.465
14.0738	333.549
14.0862	333.633
14.0986	333.717
14.1111	333.801
14.1235	333.884
14.1359	333.968
14.1483	334.051
14.1607	334.134
14.1732	334.218
14.1856	334.301
14.198	334.384
14.2104	334.467
14.2229	334.549
14.2353	334.632
14.2477	334.714
14.2601	334.797
14.2725	334.879
14.285	334.961
14.2974	335.043
14.3098	335.125
14.3222	335.206
14.3346	335.288
14.3471	335.369
14.3595	335.45
14.3719	335.531
14.3843	335.612
14.3968	335.693
14.4092	335.774
14.4216	335.854
14.434	335.935
14.4464	336.015
14.4589	336.095
14.4713	336.175
14.4837	336.255
14.4961	336.334
14.5086	336.414
14.521	336.493
14.5334	336.572
14.5458	336.651
14.5582	336.73
14.5707	336.808
14.5831	336.887
14.5955	336.965
14.6079	337.043
14.6203	337.121
14.6328	337.199
14.6452	337.277
14.6576	337.354
14.67	337.431
14.6825	337.508
14.6949	337.585
14.7073	337.662
14.7197	337.738
14.7321	337.815
14.7446	337.891
14.757	337.967
14.7694	338.043
14.7818	338.118
14.7943	338.194
14.8067	338.269
14.8191	338.344
14.8315	338.419
14.8439	338.494
14.8564	338.568
14.8688	338.643
14.8812	338.717
14.8936	338.791
14.906	338.864
14.9185	338.938
14.9309	339.011
14.9433	339.084
14.9557	339.157
14.9682	339.23
14.9806	339.302
14.993	339.375
15.0054	339.447
15.0178	339.518
15.0303	339.59
15.0427	339.662
15.0551	339.733
15.0675	339.804
15.0799	339.875
15.0924	339.945
15.1048	340.016
15.1172	340.086
15.1296	340.156
15.1421	340.225
15.1545	340.295
15.1669	340.364
15.1793	340.433
15.1917	340.502
15.2042	340.571
15.2166	340.639
15.229	340.707
15.2414	340.775
15.2539	340.843
15.2663	340.911
15.2787	340.978
15.2911	341.045
15.3035	341.112
15.316	341.178
15.3284	341.245
15.3408	341.311
15.3532	341.377
15.3656	341.442
15.3781	341.508
15.3905	341.573
15.4029	341.638
15.4153	341.702
15.4278	341.767
15.4402	341.831
15.4526	341.895
15.465	341.959
15.4774	342.022
15.4899	342.085
15.5023	342.148
15.5147	342.211
15.5271	342.274
15.5395	342.336
15.552	342.398
15.5644	342.46
15.5768	342.521
15.5892	342.582
15.6017	342.643
15.6141	342.704
15.6265	342.765
15.6389	342.825
15.6513	342.885
15.6638	342.945
15.6762	343.004
15.6886	343.063
15.701	343.122
15.7135	343.181
15.7259	343.24
15.7383	343.298
15.7507	343.356
15.7631	343.414
15.7756	343.471
15.788	343.528
15.8004	343.585
15.8128	343.642
15.8252	343.698
15.8377	343.754
15.8501	343.81
15.8625	343.866
15.8749	343.921
15.8874	343.976
15.8998	344.031
15.9122	344.086
15.9246	344.14
15.937	344.194
15.9495	344.248
15.9619	344.301
15.9743	344.354
15.9867	344.407
15.9991	344.46
16.0116	344.512
16.024	344.565
16.0364	344.616
16.0488	344.668
16.0613	344.719
16.0737	344.77
16.0861	344.821
16.0985	344.872
16.1109	344.922
16.1234	344.972
16.1358	345.022
16.1482	345.071
16.1606	345.12
16.1731	345.169
16.1855	345.218
16.1979	345.266
16.2103	345.314
16.2227	345.362
16.2352	345.41
16.2476	345.457
16.26	345.504
16.2724	345.551
16.2848	345.597

## Sheet: Background 270 s, 6 GPa
Twotheta	Intensity
°
3.00612	312.014
3.01855	312.322
3.03097	312.625
3.04339	312.921
3.05581	313.211
3.06823	313.495
3.08065	313.772
3.09308	314.044
3.1055	314.31
3.11792	314.57
3.13034	314.825
3.14276	315.073
3.15518	315.316
3.1676	315.554
3.18003	315.786
3.19245	316.013
3.20487	316.234
3.21729	316.45
3.22971	316.661
3.24213	316.866
3.25456	317.067
3.26698	317.262
3.2794	317.453
3.29182	317.638
3.30424	317.819
3.31666	317.995
3.32909	318.166
3.34151	318.333
3.35393	318.495
3.36635	318.652
3.37877	318.805
3.39119	318.953
3.40362	319.097
3.41604	319.237
3.42846	319.373
3.44088	319.504
3.4533	319.631
3.46572	319.754
3.47815	319.873
3.49057	319.988
3.50299	320.099
3.51541	320.206
3.52783	320.31
3.54025	320.409
3.55268	320.505
3.5651	320.597
3.57752	320.686
3.58994	320.771
3.60236	320.853
3.61478	320.931
3.62721	321.005
3.63963	321.077
3.65205	321.145
3.66447	321.209
3.67689	321.271
3.68931	321.329
3.70173	321.384
3.71416	321.437
3.72658	321.486
3.739	321.532
3.75142	321.575
3.76384	321.615
3.77626	321.653
3.78869	321.688
3.80111	321.719
3.81353	321.749
3.82595	321.775
3.83837	321.799
3.85079	321.82
3.86322	321.839
3.87564	321.856
3.88806	321.869
3.90048	321.881
3.9129	321.89
3.92532	321.897
3.93775	321.901
3.95017	321.903
3.96259	321.903
3.97501	321.901
3.98743	321.896
3.99985	321.89
4.01228	321.881
4.0247	321.871
4.03712	321.858
4.04954	321.844
4.06196	321.827
4.07438	321.809
4.08681	321.789
4.09923	321.767
4.11165	321.743
4.12407	321.717
4.13649	321.69
4.14891	321.661
4.16134	321.631
4.17376	321.599
4.18618	321.565
4.1986	321.53
4.21102	321.493
4.22344	321.454
4.23586	321.415
4.24829	321.374
4.26071	321.331
4.27313	321.287
4.28555	321.242
4.29797	321.195
4.31039	321.148
4.32282	321.099
4.33524	321.048
4.34766	320.997
4.36008	320.944
4.3725	320.891
4.38492	320.836
4.39735	320.78
4.40977	320.723
4.42219	320.665
4.43461	320.606
4.44703	320.546
4.45945	320.485
4.47188	320.423
4.4843	320.361
4.49672	320.297
4.50914	320.233
4.52156	320.167
4.53398	320.101
4.54641	320.034
4.55883	319.967
4.57125	319.898
4.58367	319.829
4.59609	319.76
4.60851	319.689
4.62094	319.618
4.63336	319.547
4.64578	319.474
4.6582	319.401
4.67062	319.328
4.68304	319.254
4.69547	319.18
4.70789	319.105
4.72031	319.029
4.73273	318.953
4.74515	318.877
4.75757	318.8
4.77	318.723
4.78242	318.645
4.79484	318.567
4.80726	318.489
4.81968	318.41
4.8321	318.332
4.84452	318.252
4.85695	318.173
4.86937	318.093
4.88179	318.013
4.89421	317.932
4.90663	317.852
4.91905	317.771
4.93148	317.69
4.9439	317.609
4.95632	317.528
4.96874	317.446
4.98116	317.365
4.99358	317.283
5.00601	317.201
5.01843	317.12
5.03085	317.038
5.04327	316.956
5.05569	316.874
5.06811	316.791
5.08054	316.709
5.09296	316.627
5.10538	316.545
5.1178	316.463
5.13022	316.381
5.14264	316.299
5.15507	316.217
5.16749	316.135
5.17991	316.053
5.19233	315.971
5.20475	315.889
5.21717	315.807
5.2296	315.726
5.24202	315.644
5.25444	315.563
5.26686	315.482
5.27928	315.401
5.2917	315.32
5.30413	315.239
5.31655	315.159
5.32897	315.078
5.34139	314.998
5.35381	314.918
5.36623	314.838
5.37865	314.759
5.39108	314.679
5.4035	314.6
5.41592	314.521
5.42834	314.443
5.44076	314.364
5.45318	314.286
5.46561	314.208
5.47803	314.131
5.49045	314.054
5.50287	313.977
5.51529	313.9
5.52771	313.823
5.54014	313.747
5.55256	313.672
5.56498	313.596
5.5774	313.521
5.58982	313.446
5.60224	313.372
5.61467	313.298
5.62709	313.224
5.63951	313.15
5.65193	313.077
5.66435	313.004
5.67677	312.932
5.6892	312.86
5.70162	312.788
5.71404	312.717
5.72646	312.646
5.73888	312.576
5.7513	312.506
5.76373	312.436
5.77615	312.367
5.78857	312.298
5.80099	312.229
5.81341	312.161
5.82583	312.093
5.83826	312.026
5.85068	311.959
5.8631	311.893
5.87552	311.827
5.88794	311.761
5.90036	311.696
5.91278	311.631
5.92521	311.567
5.93763	311.503
5.95005	311.439
5.96247	311.376
5.97489	311.314
5.98731	311.251
5.99974	311.19
6.01216	311.128
6.02458	311.068
6.037	311.007
6.04942	310.947
6.06184	310.888
6.07427	310.829
6.08669	310.77
6.09911	310.712
6.11153	310.654
6.12395	310.597
6.13637	310.54
6.1488	310.484
6.16122	310.428
6.17364	310.373
6.18606	310.318
6.19848	310.264
6.2109	310.21
6.22333	310.156
6.23575	310.103
6.24817	310.05
6.26059	309.998
6.27301	309.947
6.28543	309.895
6.29786	309.845
6.31028	309.794
6.3227	309.744
6.33512	309.695
6.34754	309.646
6.35996	309.598
6.37239	309.55
6.38481	309.502
6.39723	309.455
6.40965	309.408
6.42207	309.362
6.43449	309.317
6.44691	309.271
6.45934	309.227
6.47176	309.182
6.48418	309.138
6.4966	309.095
6.50902	309.052
6.52144	309.009
6.53387	308.967
6.54629	308.926
6.55871	308.885
6.57113	308.844
6.58355	308.804
6.59597	308.764
6.6084	308.725
6.62082	308.686
6.63324	308.647
6.64566	308.609
6.65808	308.572
6.6705	308.534
6.68293	308.498
6.69535	308.461
6.70777	308.426
6.72019	308.39
6.73261	308.355
6.74503	308.321
6.75746	308.287
6.76988	308.253
6.7823	308.22
6.79472	308.187
6.80714	308.154
6.81956	308.123
6.83199	308.091
6.84441	308.06
6.85683	308.029
6.86925	307.999
6.88167	307.969
6.89409	307.939
6.90652	307.91
6.91894	307.882
6.93136	307.854
6.94378	307.826
6.9562	307.798
6.96862	307.771
6.98105	307.745
6.99347	307.718
7.00589	307.693
7.01831	307.667
7.03073	307.642
7.04315	307.617
7.05557	307.593
7.068	307.569
7.08042	307.546
7.09284	307.523
7.10526	307.5
7.11768	307.478
7.1301	307.456
7.14253	307.434
7.15495	307.413
7.16737	307.392
7.17979	307.371
7.19221	307.351
7.20463	307.331
7.21706	307.312
7.22948	307.293
7.2419	307.274
7.25432	307.256
7.26674	307.238
7.27916	307.221
7.29159	307.203
7.30401	307.186
7.31643	307.17
7.32885	307.154
7.34127	307.138
7.35369	307.122
7.36612	307.107
7.37854	307.092
7.39096	307.078
7.40338	307.064
7.4158	307.05
7.42822	307.036
7.44065	307.023
7.45307	307.01
7.46549	306.998
7.47791	306.986
7.49033	306.974
7.50275	306.962
7.51518	306.951
7.5276	306.94
7.54002	306.929
7.55244	306.919
7.56486	306.909
7.57728	306.899
7.5897	306.89
7.60213	306.881
7.61455	306.872
7.62697	306.864
7.63939	306.856
7.65181	306.848
7.66423	306.84
7.67666	306.833
7.68908	306.826
7.7015	306.819
7.71392	306.813
7.72634	306.807
7.73876	306.801
7.75119	306.795
7.76361	306.79
7.77603	306.785
7.78845	306.78
7.80087	306.776
7.81329	306.772
7.82572	306.768
7.83814	306.765
7.85056	306.761
7.86298	306.758
7.8754	306.755
7.88782	306.753
7.90025	306.751
7.91267	306.749
7.92509	306.747
7.93751	306.746
7.94993	306.744
7.96235	306.743
7.97478	306.743
7.9872	306.742
7.99962	306.742
8.01204	306.742
8.02446	306.743
8.03688	306.743
8.04931	306.744
8.06173	306.745
8.07415	306.746
8.08657	306.748
8.09899	306.75
8.11141	306.752
8.12383	306.754
8.13626	306.757
8.14868	306.76
8.1611	306.763
8.17352	306.766
8.18594	306.77
8.19836	306.773
8.21079	306.777
8.22321	306.782
8.23563	306.786
8.24805	306.791
8.26047	306.796
8.27289	306.801
8.28532	306.806
8.29774	306.812
8.31016	306.818
8.32258	306.824
8.335	306.83
8.34742	306.837
8.35985	306.843
8.37227	306.85
8.38469	306.857
8.39711	306.865
8.40953	306.873
8.42195	306.88
8.43438	306.888
8.4468	306.897
8.45922	306.905
8.47164	306.914
8.48406	306.923
8.49648	306.932
8.50891	306.942
8.52133	306.951
8.53375	306.961
8.54617	306.971
8.55859	306.981
8.57101	306.992
8.58344	307.002
8.59586	307.013
8.60828	307.024
8.6207	307.036
8.63312	307.047
8.64554	307.059
8.65797	307.071
8.67039	307.083
8.68281	307.096
8.69523	307.108
8.70765	307.121
8.72007	307.134
8.73249	307.147
8.74492	307.161
8.75734	307.174
8.76976	307.188
8.78218	307.202
8.7946	307.216
8.80702	307.231
8.81945	307.245
8.83187	307.26
8.84429	307.275
8.85671	307.291
8.86913	307.306
8.88155	307.322
8.89398	307.338
8.9064	307.354
8.91882	307.37
8.93124	307.387
8.94366	307.404
8.95608	307.421
8.96851	307.438
8.98093	307.455
8.99335	307.473
9.00577	307.49
9.01819	307.508
9.03061	307.527
9.04304	307.545
9.05546	307.564
9.06788	307.582
9.0803	307.601
9.09272	307.621
9.10514	307.64
9.11757	307.66
9.12999	307.68
9.14241	307.7
9.15483	307.72
9.16725	307.741
9.17967	307.761
9.1921	307.782
9.20452	307.803
9.21694	307.825
9.22936	307.846
9.24178	307.868
9.2542	307.89
9.26662	307.912
9.27905	307.934
9.29147	307.957
9.30389	307.98
9.31631	308.003
9.32873	308.026
9.34115	308.05
9.35358	308.073
9.366	308.097
9.37842	308.121
9.39084	308.146
9.40326	308.17
9.41568	308.195
9.42811	308.22
9.44053	308.245
9.45295	308.271
9.46537	308.296
9.47779	308.322
9.49021	308.348
9.50264	308.374
9.51506	308.401
9.52748	308.428
9.5399	308.455
9.55232	308.482
9.56474	308.509
9.57717	308.537
9.58959	308.565
9.60201	308.593
9.61443	308.621
9.62685	308.65
9.63927	308.678
9.6517	308.707
9.66412	308.737
9.67654	308.766
9.68896	308.796
9.70138	308.826
9.7138	308.856
9.72623	308.886
9.73865	308.917
9.75107	308.948
9.76349	308.979
9.77591	309.01
9.78833	309.041
9.80075	309.073
9.81318	309.105
9.8256	309.137
9.83802	309.17
9.85044	309.203
9.86286	309.236
9.87528	309.269
9.88771	309.302
9.90013	309.336
9.91255	309.37
9.92497	309.404
9.93739	309.438
9.94981	309.473
9.96224	309.508
9.97466	309.543
9.98708	309.578
9.9995	309.614
10.0119	309.65
10.0243	309.686
10.0368	309.722
10.0492	309.759
10.0616	309.795
10.074	309.832
10.0865	309.87
10.0989	309.907
10.1113	309.945
10.1237	309.983
10.1361	310.022
10.1486	310.06
10.161	310.099
10.1734	310.138
10.1858	310.177
10.1982	310.217
10.2107	310.257
10.2231	310.297
10.2355	310.337
10.2479	310.378
10.2604	310.419
10.2728	310.46
10.2852	310.501
10.2976	310.543
10.31	310.585
10.3225	310.627
10.3349	310.67
10.3473	310.712
10.3597	310.755
10.3721	310.799
10.3846	310.842
10.397	310.886
10.4094	310.93
10.4218	310.974
10.4343	311.019
10.4467	311.063
10.4591	311.109
10.4715	311.154
10.4839	311.2
10.4964	311.245
10.5088	311.292
10.5212	311.338
10.5336	311.385
10.5461	311.432
10.5585	311.479
10.5709	311.526
10.5833	311.574
10.5957	311.622
10.6082	311.671
10.6206	311.719
10.633	311.768
10.6454	311.817
10.6578	311.867
10.6703	311.916
10.6827	311.966
10.6951	312.016
10.7075	312.067
10.72	312.118
10.7324	312.169
10.7448	312.22
10.7572	312.272
10.7696	312.324
10.7821	312.376
10.7945	312.428
10.8069	312.481
10.8193	312.534
10.8318	312.587
10.8442	312.641
10.8566	312.695
10.869	312.749
10.8814	312.803
10.8939	312.858
10.9063	312.913
10.9187	312.968
10.9311	313.023
10.9435	313.079
10.956	313.135
10.9684	313.192
10.9808	313.248
10.9932	313.305
11.0057	313.362
11.0181	313.42
11.0305	313.477
11.0429	313.535
11.0553	313.594
11.0678	313.652
11.0802	313.711
11.0926	313.77
11.105	313.83
11.1174	313.889
11.1299	313.949
11.1423	314.01
11.1547	314.07
11.1671	314.131
11.1796	314.192
11.192	314.253
11.2044	314.315
11.2168	314.377
11.2292	314.439
11.2417	314.502
11.2541	314.564
11.2665	314.628
11.2789	314.691
11.2914	314.754
11.3038	314.818
11.3162	314.882
11.3286	314.947
11.341	315.012
11.3535	315.077
11.3659	315.142
11.3783	315.207
11.3907	315.273
11.4031	315.339
11.4156	315.406
11.428	315.472
11.4404	315.539
11.4528	315.606
11.4653	315.674
11.4777	315.741
11.4901	315.809
11.5025	315.878
11.5149	315.946
11.5274	316.015
11.5398	316.084
11.5522	316.153
11.5646	316.223
11.577	316.293
11.5895	316.363
11.6019	316.433
11.6143	316.504
11.6267	316.575
11.6392	316.646
11.6516	316.718
11.664	316.789
11.6764	316.861
11.6888	316.934
11.7013	317.006
11.7137	317.079
11.7261	317.152
11.7385	317.225
11.751	317.299
11.7634	317.373
11.7758	317.447
11.7882	317.521
11.8006	317.595
11.8131	317.67
11.8255	317.745
11.8379	317.821
11.8503	317.896
11.8627	317.972
11.8752	318.048
11.8876	318.124
11.9	318.201
11.9124	318.278
11.9249	318.355
11.9373	318.432
11.9497	318.51
11.9621	318.587
11.9745	318.666
11.987	318.744
11.9994	318.822
12.0118	318.901
12.0242	318.98
12.0366	319.059
12.0491	319.139
12.0615	319.218
12.0739	319.298
12.0863	319.378
12.0988	319.459
12.1112	319.539
12.1236	319.62
12.136	319.701
12.1484	319.782
12.1609	319.864
12.1733	319.946
12.1857	320.027
12.1981	320.11
12.2106	320.192
12.223	320.275
12.2354	320.357
12.2478	320.44
12.2602	320.524
12.2727	320.607
12.2851	320.691
12.2975	320.774
12.3099	320.858
12.3223	320.943
12.3348	321.027
12.3472	321.112
12.3596	321.197
12.372	321.282
12.3845	321.367
12.3969	321.452
12.4093	321.538
12.4217	321.624
12.4341	321.71
12.4466	321.796
12.459	321.882
12.4714	321.969
12.4838	322.056
12.4962	322.143
12.5087	322.23
12.5211	322.317
12.5335	322.404
12.5459	322.492
12.5584	322.58
12.5708	322.668
12.5832	322.756
12.5956	322.844
12.608	322.933
12.6205	323.021
12.6329	323.11
12.6453	323.199
12.6577	323.288
12.6702	323.378
12.6826	323.467
12.695	323.557
12.7074	323.646
12.7198	323.736
12.7323	323.826
12.7447	323.916
12.7571	324.007
12.7695	324.097
12.7819	324.188
12.7944	324.278
12.8068	324.369
12.8192	324.46
12.8316	324.551
12.8441	324.643
12.8565	324.734
12.8689	324.826
12.8813	324.917
12.8937	325.009
12.9062	325.101
12.9186	325.193
12.931	325.285
12.9434	325.377
12.9558	325.469
12.9683	325.562
12.9807	325.654
12.9931	325.747
13.0055	325.84
13.018	325.933
13.0304	326.026
13.0428	326.119
13.0552	326.212
13.0676	326.305
13.0801	326.398
13.0925	326.492
13.1049	326.585
13.1173	326.679
13.1298	326.772
13.1422	326.866
13.1546	326.96
13.167	327.054
13.1794	327.148
13.1919	327.242
13.2043	327.336
13.2167	327.43
13.2291	327.524
13.2415	327.618
13.254	327.712
13.2664	327.807
13.2788	327.901
13.2912	327.996
13.3037	328.09
13.3161	328.185
13.3285	328.279
13.3409	328.374
13.3533	328.469
13.3658	328.563
13.3782	328.658
13.3906	328.753
13.403	328.848
13.4154	328.943
13.4279	329.037
13.4403	329.132
13.4527	329.227
13.4651	329.322
13.4776	329.417
13.49	329.512
13.5024	329.607
13.5148	329.702
13.5272	329.797
13.5397	329.892
13.5521	329.987
13.5645	330.082
13.5769	330.177
13.5894	330.272
13.6018	330.367
13.6142	330.462
13.6266	330.557
13.639	330.652
13.6515	330.747
13.6639	330.841
13.6763	330.936
13.6887	331.031
13.7011	331.126
13.7136	331.221
13.726	331.315
13.7384	331.41
13.7508	331.505
13.7633	331.599
13.7757	331.694
13.7881	331.789
13.8005	331.883
13.8129	331.977
13.8254	332.072
13.8378	332.166
13.8502	332.26
13.8626	332.355
13.875	332.449
13.8875	332.543
13.8999	332.637
13.9123	332.731
13.9247	332.825
13.9372	332.919
13.9496	333.012
13.962	333.106
13.9744	333.2
13.9868	333.293
13.9993	333.387
14.0117	333.48
14.0241	333.573
14.0365	333.666
14.049	333.759
14.0614	333.852
14.0738	333.945
14.0862	334.038
14.0986	334.13
14.1111	334.223
14.1235	334.315
14.1359	334.408
14.1483	334.5
14.1607	334.592
14.1732	334.684
14.1856	334.776
14.198	334.867
14.2104	334.959
14.2229	335.051
14.2353	335.142
14.2477	335.233
14.2601	335.324
14.2725	335.415
14.285	335.506
14.2974	335.596
14.3098	335.687
14.3222	335.777
14.3346	335.868
14.3471	335.958
14.3595	336.047
14.3719	336.137
14.3843	336.227
14.3968	336.316
14.4092	336.406
14.4216	336.495
14.434	336.584
14.4464	336.672
14.4589	336.761
14.4713	336.849
14.4837	336.938
14.4961	337.026
14.5086	337.114
14.521	337.201
14.5334	337.289
14.5458	337.376
14.5582	337.463
14.5707	337.55
14.5831	337.637
14.5955	337.724
14.6079	337.81
14.6203	337.896
14.6328	337.982
14.6452	338.068
14.6576	338.153
14.67	338.239
14.6825	338.324
14.6949	338.409
14.7073	338.494
14.7197	338.578
14.7321	338.663
14.7446	338.747
14.757	338.83
14.7694	338.914
14.7818	338.998
14.7943	339.081
14.8067	339.164
14.8191	339.246
14.8315	339.329
14.8439	339.411
14.8564	339.493
14.8688	339.575
14.8812	339.657
14.8936	339.738
14.906	339.819
14.9185	339.9
14.9309	339.98
14.9433	340.061
14.9557	340.141
14.9682	340.221
14.9806	340.3
14.993	340.38
15.0054	340.459
15.0178	340.537
15.0303	340.616
15.0427	340.694
15.0551	340.772
15.0675	340.85
15.0799	340.927
15.0924	341.005
15.1048	341.082
15.1172	341.158
15.1296	341.235
15.1421	341.311
15.1545	341.387
15.1669	341.462
15.1793	341.537
15.1917	341.612
15.2042	341.687
15.2166	341.762
15.229	341.836
15.2414	341.91
15.2539	341.983
15.2663	342.056
15.2787	342.129
15.2911	342.202
15.3035	342.275
15.316	342.347
15.3284	342.418
15.3408	342.49
15.3532	342.561
15.3656	342.632
15.3781	342.703
15.3905	342.773
15.4029	342.843
15.4153	342.913
15.4278	342.982
15.4402	343.051
15.4526	343.12
15.465	343.188
15.4774	343.257
15.4899	343.324
15.5023	343.392
15.5147	343.459
15.5271	343.526
15.5395	343.592
15.552	343.659
15.5644	343.725
15.5768	343.79
15.5892	343.856
15.6017	343.92
15.6141	343.985
15.6265	344.049
15.6389	344.113
15.6513	344.177
15.6638	344.24
15.6762	344.303
15.6886	344.366
15.701	344.428
15.7135	344.49
15.7259	344.552
15.7383	344.613
15.7507	344.674
15.7631	344.735
15.7756	344.795
15.788	344.855
15.8004	344.915
15.8128	344.974
15.8252	345.033
15.8377	345.092
15.8501	345.15
15.8625	345.208
15.8749	345.266
15.8874	345.323
15.8998	345.38
15.9122	345.436
15.9246	345.493
15.937	345.549
15.9495	345.604
15.9619	345.659
15.9743	345.714
15.9867	345.769
15.9991	345.823
16.0116	345.877
16.024	345.93
16.0364	345.983
16.0488	346.036
16.0613	346.088
16.0737	346.141
16.0861	346.192
16.0985	346.244
16.1109	346.295
16.1234	346.345
16.1358	346.396
16.1482	346.446
16.1606	346.495
16.1731	346.544
16.1855	346.593
16.1979	346.642
16.2103	346.69
16.2227	346.738
16.2352	346.785
16.2476	346.832
16.26	346.879
16.2724	346.926
16.2848	346.972

## Sheet: Background 280 s, 0 GPa
Twotheta	Intensity
°
3.00612	311.589
3.01855	311.904
3.03097	312.213
3.04339	312.515
3.05581	312.811
3.06823	313.102
3.08065	313.386
3.09308	313.665
3.1055	313.938
3.11792	314.205
3.13034	314.466
3.14276	314.722
3.15518	314.973
3.1676	315.218
3.18003	315.457
3.19245	315.691
3.20487	315.92
3.21729	316.144
3.22971	316.363
3.24213	316.577
3.25456	316.786
3.26698	316.989
3.2794	317.188
3.29182	317.383
3.30424	317.572
3.31666	317.757
3.32909	317.937
3.34151	318.113
3.35393	318.284
3.36635	318.451
3.37877	318.613
3.39119	318.771
3.40362	318.925
3.41604	319.074
3.42846	319.22
3.44088	319.361
3.4533	319.499
3.46572	319.632
3.47815	319.762
3.49057	319.888
3.50299	320.01
3.51541	320.128
3.52783	320.242
3.54025	320.353
3.55268	320.46
3.5651	320.564
3.57752	320.665
3.58994	320.761
3.60236	320.855
3.61478	320.945
3.62721	321.032
3.63963	321.116
3.65205	321.196
3.66447	321.273
3.67689	321.348
3.68931	321.419
3.70173	321.487
3.71416	321.553
3.72658	321.615
3.739	321.675
3.75142	321.731
3.76384	321.785
3.77626	321.837
3.78869	321.885
3.80111	321.931
3.81353	321.975
3.82595	322.016
3.83837	322.054
3.85079	322.09
3.86322	322.124
3.87564	322.155
3.88806	322.184
3.90048	322.21
3.9129	322.234
3.92532	322.256
3.93775	322.276
3.95017	322.294
3.96259	322.31
3.97501	322.323
3.98743	322.335
3.99985	322.345
4.01228	322.352
4.0247	322.358
4.03712	322.362
4.04954	322.364
4.06196	322.364
4.07438	322.363
4.08681	322.359
4.09923	322.354
4.11165	322.348
4.12407	322.339
4.13649	322.33
4.14891	322.318
4.16134	322.305
4.17376	322.291
4.18618	322.275
4.1986	322.257
4.21102	322.238
4.22344	322.218
4.23586	322.196
4.24829	322.174
4.26071	322.149
4.27313	322.124
4.28555	322.097
4.29797	322.069
4.31039	322.04
4.32282	322.01
4.33524	321.978
4.34766	321.946
4.36008	321.912
4.3725	321.878
4.38492	321.842
4.39735	321.805
4.40977	321.768
4.42219	321.729
4.43461	321.69
4.44703	321.649
4.45945	321.608
4.47188	321.566
4.4843	321.523
4.49672	321.479
4.50914	321.434
4.52156	321.389
4.53398	321.343
4.54641	321.296
4.55883	321.249
4.57125	321.201
4.58367	321.152
4.59609	321.102
4.60851	321.052
4.62094	321.001
4.63336	320.95
4.64578	320.898
4.6582	320.846
4.67062	320.793
4.68304	320.74
4.69547	320.686
4.70789	320.632
4.72031	320.577
4.73273	320.521
4.74515	320.466
4.75757	320.41
4.77	320.353
4.78242	320.297
4.79484	320.239
4.80726	320.182
4.81968	320.124
4.8321	320.066
4.84452	320.008
4.85695	319.949
4.86937	319.89
4.88179	319.831
4.89421	319.772
4.90663	319.712
4.91905	319.652
4.93148	319.592
4.9439	319.532
4.95632	319.472
4.96874	319.411
4.98116	319.351
4.99358	319.29
5.00601	319.229
5.01843	319.168
5.03085	319.107
5.04327	319.046
5.05569	318.985
5.06811	318.924
5.08054	318.862
5.09296	318.801
5.10538	318.74
5.1178	318.678
5.13022	318.617
5.14264	318.556
5.15507	318.494
5.16749	318.433
5.17991	318.372
5.19233	318.311
5.20475	318.25
5.21717	318.188
5.2296	318.127
5.24202	318.066
5.25444	318.006
5.26686	317.945
5.27928	317.884
5.2917	317.823
5.30413	317.763
5.31655	317.703
5.32897	317.643
5.34139	317.582
5.35381	317.523
5.36623	317.463
5.37865	317.403
5.39108	317.344
5.4035	317.284
5.41592	317.225
5.42834	317.166
5.44076	317.108
5.45318	317.049
5.46561	316.991
5.47803	316.933
5.49045	316.875
5.50287	316.817
5.51529	316.76
5.52771	316.702
5.54014	316.645
5.55256	316.589
5.56498	316.532
5.5774	316.476
5.58982	316.42
5.60224	316.364
5.61467	316.308
5.62709	316.253
5.63951	316.198
5.65193	316.143
5.66435	316.089
5.67677	316.034
5.6892	315.98
5.70162	315.927
5.71404	315.873
5.72646	315.82
5.73888	315.767
5.7513	315.715
5.76373	315.663
5.77615	315.611
5.78857	315.559
5.80099	315.507
5.81341	315.456
5.82583	315.406
5.83826	315.355
5.85068	315.305
5.8631	315.255
5.87552	315.206
5.88794	315.156
5.90036	315.107
5.91278	315.059
5.92521	315.01
5.93763	314.962
5.95005	314.915
5.96247	314.867
5.97489	314.82
5.98731	314.774
5.99974	314.727
6.01216	314.681
6.02458	314.635
6.037	314.59
6.04942	314.545
6.06184	314.5
6.07427	314.455
6.08669	314.411
6.09911	314.367
6.11153	314.324
6.12395	314.281
6.13637	314.238
6.1488	314.195
6.16122	314.153
6.17364	314.111
6.18606	314.069
6.19848	314.028
6.2109	313.987
6.22333	313.946
6.23575	313.906
6.24817	313.866
6.26059	313.826
6.27301	313.787
6.28543	313.748
6.29786	313.709
6.31028	313.671
6.3227	313.633
6.33512	313.595
6.34754	313.558
6.35996	313.52
6.37239	313.484
6.38481	313.447
6.39723	313.411
6.40965	313.375
6.42207	313.339
6.43449	313.304
6.44691	313.269
6.45934	313.234
6.47176	313.2
6.48418	313.166
6.4966	313.132
6.50902	313.098
6.52144	313.065
6.53387	313.032
6.54629	313
6.55871	312.967
6.57113	312.935
6.58355	312.904
6.59597	312.872
6.6084	312.841
6.62082	312.81
6.63324	312.779
6.64566	312.749
6.65808	312.719
6.6705	312.689
6.68293	312.66
6.69535	312.631
6.70777	312.602
6.72019	312.573
6.73261	312.544
6.74503	312.516
6.75746	312.488
6.76988	312.461
6.7823	312.433
6.79472	312.406
6.80714	312.38
6.81956	312.353
6.83199	312.327
6.84441	312.301
6.85683	312.275
6.86925	312.249
6.88167	312.224
6.89409	312.199
6.90652	312.174
6.91894	312.149
6.93136	312.125
6.94378	312.101
6.9562	312.077
6.96862	312.053
6.98105	312.03
6.99347	312.007
7.00589	311.984
7.01831	311.961
7.03073	311.938
7.04315	311.916
7.05557	311.894
7.068	311.872
7.08042	311.851
7.09284	311.829
7.10526	311.808
7.11768	311.787
7.1301	311.766
7.14253	311.745
7.15495	311.725
7.16737	311.705
7.17979	311.685
7.19221	311.665
7.20463	311.646
7.21706	311.626
7.22948	311.607
7.2419	311.588
7.25432	311.569
7.26674	311.551
7.27916	311.532
7.29159	311.514
7.30401	311.496
7.31643	311.478
7.32885	311.46
7.34127	311.443
7.35369	311.425
7.36612	311.408
7.37854	311.391
7.39096	311.374
7.40338	311.358
7.4158	311.341
7.42822	311.325
7.44065	311.309
7.45307	311.293
7.46549	311.277
7.47791	311.261
7.49033	311.246
7.50275	311.231
7.51518	311.215
7.5276	311.2
7.54002	311.185
7.55244	311.171
7.56486	311.156
7.57728	311.142
7.5897	311.127
7.60213	311.113
7.61455	311.099
7.62697	311.086
7.63939	311.072
7.65181	311.058
7.66423	311.045
7.67666	311.032
7.68908	311.018
7.7015	311.005
7.71392	310.993
7.72634	310.98
7.73876	310.967
7.75119	310.955
7.76361	310.942
7.77603	310.93
7.78845	310.918
7.80087	310.906
7.81329	310.894
7.82572	310.883
7.83814	310.871
7.85056	310.86
7.86298	310.849
7.8754	310.837
7.88782	310.826
7.90025	310.815
7.91267	310.805
7.92509	310.794
7.93751	310.783
7.94993	310.773
7.96235	310.762
7.97478	310.752
7.9872	310.742
7.99962	310.732
8.01204	310.722
8.02446	310.712
8.03688	310.703
8.04931	310.693
8.06173	310.684
8.07415	310.675
8.08657	310.665
8.09899	310.656
8.11141	310.647
8.12383	310.638
8.13626	310.63
8.14868	310.621
8.1611	310.613
8.17352	310.604
8.18594	310.596
8.19836	310.588
8.21079	310.58
8.22321	310.572
8.23563	310.564
8.24805	310.556
8.26047	310.548
8.27289	310.541
8.28532	310.533
8.29774	310.526
8.31016	310.519
8.32258	310.512
8.335	310.505
8.34742	310.498
8.35985	310.491
8.37227	310.484
8.38469	310.478
8.39711	310.471
8.40953	310.465
8.42195	310.459
8.43438	310.453
8.4468	310.447
8.45922	310.441
8.47164	310.435
8.48406	310.429
8.49648	310.424
8.50891	310.418
8.52133	310.413
8.53375	310.408
8.54617	310.402
8.55859	310.397
8.57101	310.392
8.58344	310.388
8.59586	310.383
8.60828	310.378
8.6207	310.374
8.63312	310.37
8.64554	310.365
8.65797	310.361
8.67039	310.357
8.68281	310.354
8.69523	310.35
8.70765	310.346
8.72007	310.343
8.73249	310.339
8.74492	310.336
8.75734	310.333
8.76976	310.33
8.78218	310.327
8.7946	310.324
8.80702	310.322
8.81945	310.319
8.83187	310.317
8.84429	310.315
8.85671	310.313
8.86913	310.311
8.88155	310.309
8.89398	310.307
8.9064	310.305
8.91882	310.304
8.93124	310.303
8.94366	310.301
8.95608	310.3
8.96851	310.299
8.98093	310.299
8.99335	310.298
9.00577	310.298
9.01819	310.297
9.03061	310.297
9.04304	310.297
9.05546	310.297
9.06788	310.297
9.0803	310.298
9.09272	310.298
9.10514	310.299
9.11757	310.3
9.12999	310.301
9.14241	310.302
9.15483	310.303
9.16725	310.305
9.17967	310.306
9.1921	310.308
9.20452	310.31
9.21694	310.312
9.22936	310.314
9.24178	310.317
9.2542	310.319
9.26662	310.322
9.27905	310.325
9.29147	310.328
9.30389	310.332
9.31631	310.335
9.32873	310.339
9.34115	310.342
9.35358	310.346
9.366	310.351
9.37842	310.355
9.39084	310.359
9.40326	310.364
9.41568	310.369
9.42811	310.374
9.44053	310.379
9.45295	310.385
9.46537	310.39
9.47779	310.396
9.49021	310.402
9.50264	310.408
9.51506	310.415
9.52748	310.421
9.5399	310.428
9.55232	310.435
9.56474	310.443
9.57717	310.45
9.58959	310.458
9.60201	310.465
9.61443	310.473
9.62685	310.482
9.63927	310.49
9.6517	310.499
9.66412	310.508
9.67654	310.517
9.68896	310.526
9.70138	310.536
9.7138	310.545
9.72623	310.555
9.73865	310.566
9.75107	310.576
9.76349	310.587
9.77591	310.598
9.78833	310.609
9.80075	310.62
9.81318	310.632
9.8256	310.643
9.83802	310.656
9.85044	310.668
9.86286	310.68
9.87528	310.693
9.88771	310.706
9.90013	310.719
9.91255	310.733
9.92497	310.747
9.93739	310.761
9.94981	310.775
9.96224	310.789
9.97466	310.804
9.98708	310.819
9.9995	310.834
10.0119	310.85
10.0243	310.866
10.0368	310.882
10.0492	310.898
10.0616	310.915
10.074	310.932
10.0865	310.949
10.0989	310.966
10.1113	310.984
10.1237	311.002
10.1361	311.02
10.1486	311.038
10.161	311.057
10.1734	311.076
10.1858	311.095
10.1982	311.115
10.2107	311.135
10.2231	311.155
10.2355	311.175
10.2479	311.196
10.2604	311.217
10.2728	311.238
10.2852	311.26
10.2976	311.282
10.31	311.304
10.3225	311.326
10.3349	311.349
10.3473	311.372
10.3597	311.395
10.3721	311.419
10.3846	311.443
10.397	311.467
10.4094	311.492
10.4218	311.517
10.4343	311.542
10.4467	311.567
10.4591	311.593
10.4715	311.619
10.4839	311.645
10.4964	311.672
10.5088	311.699
10.5212	311.726
10.5336	311.754
10.5461	311.782
10.5585	311.81
10.5709	311.839
10.5833	311.868
10.5957	311.897
10.6082	311.926
10.6206	311.956
10.633	311.987
10.6454	312.017
10.6578	312.048
10.6703	312.079
10.6827	312.111
10.6951	312.142
10.7075	312.175
10.72	312.207
10.7324	312.24
10.7448	312.273
10.7572	312.306
10.7696	312.34
10.7821	312.374
10.7945	312.409
10.8069	312.444
10.8193	312.479
10.8318	312.514
10.8442	312.55
10.8566	312.586
10.869	312.623
10.8814	312.66
10.8939	312.697
10.9063	312.734
10.9187	312.772
10.9311	312.81
10.9435	312.849
10.956	312.888
10.9684	312.927
10.9808	312.967
10.9932	313.007
11.0057	313.047
11.0181	313.088
11.0305	313.129
11.0429	313.17
11.0553	313.212
11.0678	313.254
11.0802	313.296
11.0926	313.339
11.105	313.382
11.1174	313.425
11.1299	313.469
11.1423	313.513
11.1547	313.558
11.1671	313.602
11.1796	313.648
11.192	313.693
11.2044	313.739
11.2168	313.785
11.2292	313.832
11.2417	313.879
11.2541	313.926
11.2665	313.974
11.2789	314.022
11.2914	314.07
11.3038	314.119
11.3162	314.168
11.3286	314.218
11.341	314.267
11.3535	314.317
11.3659	314.368
11.3783	314.419
11.3907	314.47
11.4031	314.522
11.4156	314.573
11.428	314.626
11.4404	314.678
11.4528	314.731
11.4653	314.785
11.4777	314.838
11.4901	314.892
11.5025	314.947
11.5149	315.001
11.5274	315.057
11.5398	315.112
11.5522	315.168
11.5646	315.224
11.577	315.28
11.5895	315.337
11.6019	315.394
11.6143	315.452
11.6267	315.51
11.6392	315.568
11.6516	315.627
11.664	315.686
11.6764	315.745
11.6888	315.805
11.7013	315.865
11.7137	315.925
11.7261	315.986
11.7385	316.047
11.751	316.108
11.7634	316.17
11.7758	316.232
11.7882	316.294
11.8006	316.357
11.8131	316.42
11.8255	316.483
11.8379	316.547
11.8503	316.611
11.8627	316.675
11.8752	316.74
11.8876	316.805
11.9	316.871
11.9124	316.936
11.9249	317.002
11.9373	317.069
11.9497	317.136
11.9621	317.203
11.9745	317.27
11.987	317.338
11.9994	317.406
12.0118	317.474
12.0242	317.543
12.0366	317.612
12.0491	317.681
12.0615	317.751
12.0739	317.821
12.0863	317.891
12.0988	317.962
12.1112	318.033
12.1236	318.104
12.136	318.175
12.1484	318.247
12.1609	318.319
12.1733	318.392
12.1857	318.465
12.1981	318.538
12.2106	318.611
12.223	318.685
12.2354	318.759
12.2478	318.833
12.2602	318.908
12.2727	318.983
12.2851	319.058
12.2975	319.133
12.3099	319.209
12.3223	319.285
12.3348	319.362
12.3472	319.438
12.3596	319.515
12.372	319.592
12.3845	319.67
12.3969	319.748
12.4093	319.826
12.4217	319.904
12.4341	319.983
12.4466	320.061
12.459	320.141
12.4714	320.22
12.4838	320.3
12.4962	320.38
12.5087	320.46
12.5211	320.54
12.5335	320.621
12.5459	320.702
12.5584	320.783
12.5708	320.865
12.5832	320.947
12.5956	321.029
12.608	321.111
12.6205	321.193
12.6329	321.276
12.6453	321.359
12.6577	321.442
12.6702	321.526
12.6826	321.61
12.695	321.694
12.7074	321.778
12.7198	321.862
12.7323	321.947
12.7447	322.032
12.7571	322.117
12.7695	322.202
12.7819	322.288
12.7944	322.373
12.8068	322.459
12.8192	322.545
12.8316	322.632
12.8441	322.718
12.8565	322.805
12.8689	322.892
12.8813	322.979
12.8937	323.067
12.9062	323.154
12.9186	323.242
12.931	323.33
12.9434	323.418
12.9558	323.507
12.9683	323.595
12.9807	323.684
12.9931	323.773
13.0055	323.862
13.018	323.951
13.0304	324.041
13.0428	324.13
13.0552	324.22
13.0676	324.31
13.0801	324.4
13.0925	324.491
13.1049	324.581
13.1173	324.672
13.1298	324.762
13.1422	324.853
13.1546	324.944
13.167	325.035
13.1794	325.127
13.1919	325.218
13.2043	325.31
13.2167	325.402
13.2291	325.493
13.2415	325.585
13.254	325.678
13.2664	325.77
13.2788	325.862
13.2912	325.955
13.3037	326.047
13.3161	326.14
13.3285	326.233
13.3409	326.326
13.3533	326.419
13.3658	326.512
13.3782	326.605
13.3906	326.699
13.403	326.792
13.4154	326.886
13.4279	326.979
13.4403	327.073
13.4527	327.167
13.4651	327.261
13.4776	327.355
13.49	327.449
13.5024	327.543
13.5148	327.637
13.5272	327.731
13.5397	327.825
13.5521	327.92
13.5645	328.014
13.5769	328.109
13.5894	328.203
13.6018	328.298
13.6142	328.392
13.6266	328.487
13.639	328.582
13.6515	328.677
13.6639	328.771
13.6763	328.866
13.6887	328.961
13.7011	329.056
13.7136	329.151
13.726	329.246
13.7384	329.341
13.7508	329.436
13.7633	329.531
13.7757	329.626
13.7881	329.721
13.8005	329.816
13.8129	329.911
13.8254	330.006
13.8378	330.101
13.8502	330.196
13.8626	330.291
13.875	330.386
13.8875	330.481
13.8999	330.576
13.9123	330.671
13.9247	330.766
13.9372	330.861
13.9496	330.956
13.962	331.051
13.9744	331.145
13.9868	331.24
13.9993	331.335
14.0117	331.43
14.0241	331.524
14.0365	331.619
14.049	331.713
14.0614	331.808
14.0738	331.902
14.0862	331.997
14.0986	332.091
14.1111	332.185
14.1235	332.28
14.1359	332.374
14.1483	332.468
14.1607	332.562
14.1732	332.656
14.1856	332.749
14.198	332.843
14.2104	332.937
14.2229	333.03
14.2353	333.124
14.2477	333.217
14.2601	333.311
14.2725	333.404
14.285	333.497
14.2974	333.59
14.3098	333.683
14.3222	333.775
14.3346	333.868
14.3471	333.961
14.3595	334.053
14.3719	334.145
14.3843	334.237
14.3968	334.329
14.4092	334.421
14.4216	334.513
14.434	334.605
14.4464	334.696
14.4589	334.788
14.4713	334.879
14.4837	334.97
14.4961	335.061
14.5086	335.152
14.521	335.242
14.5334	335.333
14.5458	335.423
14.5582	335.513
14.5707	335.603
14.5831	335.693
14.5955	335.783
14.6079	335.872
14.6203	335.961
14.6328	336.051
14.6452	336.14
14.6576	336.228
14.67	336.317
14.6825	336.405
14.6949	336.494
14.7073	336.582
14.7197	336.669
14.7321	336.757
14.7446	336.845
14.757	336.932
14.7694	337.019
14.7818	337.106
14.7943	337.192
14.8067	337.279
14.8191	337.365
14.8315	337.451
14.8439	337.537
14.8564	337.622
14.8688	337.708
14.8812	337.793
14.8936	337.878
14.906	337.963
14.9185	338.047
14.9309	338.131
14.9433	338.215
14.9557	338.299
14.9682	338.383
14.9806	338.466
14.993	338.549
15.0054	338.632
15.0178	338.714
15.0303	338.796
15.0427	338.879
15.0551	338.96
15.0675	339.042
15.0799	339.123
15.0924	339.204
15.1048	339.285
15.1172	339.366
15.1296	339.446
15.1421	339.526
15.1545	339.605
15.1669	339.685
15.1793	339.764
15.1917	339.843
15.2042	339.922
15.2166	340
15.229	340.078
15.2414	340.156
15.2539	340.233
15.2663	340.311
15.2787	340.388
15.2911	340.464
15.3035	340.541
15.316	340.617
15.3284	340.692
15.3408	340.768
15.3532	340.843
15.3656	340.918
15.3781	340.993
15.3905	341.067
15.4029	341.141
15.4153	341.214
15.4278	341.288
15.4402	341.361
15.4526	341.434
15.465	341.506
15.4774	341.578
15.4899	341.65
15.5023	341.722
15.5147	341.793
15.5271	341.864
15.5395	341.934
15.552	342.005
15.5644	342.074
15.5768	342.144
15.5892	342.213
15.6017	342.282
15.6141	342.351
15.6265	342.419
15.6389	342.487
15.6513	342.555
15.6638	342.622
15.6762	342.689
15.6886	342.756
15.701	342.822
15.7135	342.888
15.7259	342.954
15.7383	343.019
15.7507	343.084
15.7631	343.148
15.7756	343.213
15.788	343.277
15.8004	343.34
15.8128	343.403
15.8252	343.466
15.8377	343.529
15.8501	343.591
15.8625	343.653
15.8749	343.714
15.8874	343.776
15.8998	343.836
15.9122	343.897
15.9246	343.957
15.937	344.017
15.9495	344.076
15.9619	344.135
15.9743	344.194
15.9867	344.252
15.9991	344.31
16.0116	344.367
16.024	344.425
16.0364	344.482
16.0488	344.538
16.0613	344.594
16.0737	344.65
16.0861	344.706
16.0985	344.761
16.1109	344.815
16.1234	344.87
16.1358	344.924
16.1482	344.977
16.1606	345.03
16.1731	345.083
16.1855	345.136
16.1979	345.188
16.2103	345.24
16.2227	345.291
16.2352	345.342
16.2476	345.393
16.26	345.443
16.2724	345.493
16.2848	345.543

## Sheet: Background 320 s, 0 GPa
Twotheta	Intensity
°
3.00612	311.273
3.01855	311.591
3.03097	311.902
3.04339	312.207
3.05581	312.506
3.06823	312.799
3.08065	313.087
3.09308	313.369
3.1055	313.645
3.11792	313.915
3.13034	314.18
3.14276	314.44
3.15518	314.694
3.1676	314.942
3.18003	315.186
3.19245	315.424
3.20487	315.657
3.21729	315.885
3.22971	316.108
3.24213	316.326
3.25456	316.539
3.26698	316.748
3.2794	316.951
3.29182	317.15
3.30424	317.345
3.31666	317.534
3.32909	317.72
3.34151	317.9
3.35393	318.077
3.36635	318.249
3.37877	318.416
3.39119	318.58
3.40362	318.739
3.41604	318.894
3.42846	319.046
3.44088	319.193
3.4533	319.336
3.46572	319.475
3.47815	319.611
3.49057	319.743
3.50299	319.871
3.51541	319.995
3.52783	320.116
3.54025	320.233
3.55268	320.346
3.5651	320.457
3.57752	320.563
3.58994	320.667
3.60236	320.767
3.61478	320.863
3.62721	320.957
3.63963	321.047
3.65205	321.134
3.66447	321.219
3.67689	321.3
3.68931	321.378
3.70173	321.453
3.71416	321.525
3.72658	321.595
3.739	321.661
3.75142	321.725
3.76384	321.786
3.77626	321.845
3.78869	321.9
3.80111	321.954
3.81353	322.004
3.82595	322.052
3.83837	322.098
3.85079	322.141
3.86322	322.182
3.87564	322.221
3.88806	322.257
3.90048	322.291
3.9129	322.322
3.92532	322.352
3.93775	322.379
3.95017	322.404
3.96259	322.427
3.97501	322.448
3.98743	322.467
3.99985	322.484
4.01228	322.499
4.0247	322.512
4.03712	322.524
4.04954	322.533
4.06196	322.541
4.07438	322.547
4.08681	322.551
4.09923	322.553
4.11165	322.554
4.12407	322.553
4.13649	322.55
4.14891	322.546
4.16134	322.54
4.17376	322.533
4.18618	322.524
4.1986	322.514
4.21102	322.503
4.22344	322.49
4.23586	322.475
4.24829	322.459
4.26071	322.442
4.27313	322.424
4.28555	322.404
4.29797	322.383
4.31039	322.361
4.32282	322.338
4.33524	322.313
4.34766	322.288
4.36008	322.261
4.3725	322.233
4.38492	322.204
4.39735	322.174
4.40977	322.143
4.42219	322.111
4.43461	322.079
4.44703	322.045
4.45945	322.01
4.47188	321.974
4.4843	321.938
4.49672	321.9
4.50914	321.862
4.52156	321.823
4.53398	321.783
4.54641	321.742
4.55883	321.701
4.57125	321.659
4.58367	321.616
4.59609	321.572
4.60851	321.528
4.62094	321.483
4.63336	321.438
4.64578	321.391
4.6582	321.345
4.67062	321.297
4.68304	321.249
4.69547	321.201
4.70789	321.152
4.72031	321.102
4.73273	321.052
4.74515	321.002
4.75757	320.951
4.77	320.899
4.78242	320.848
4.79484	320.795
4.80726	320.743
4.81968	320.69
4.8321	320.636
4.84452	320.582
4.85695	320.528
4.86937	320.474
4.88179	320.419
4.89421	320.364
4.90663	320.308
4.91905	320.252
4.93148	320.196
4.9439	320.14
4.95632	320.084
4.96874	320.027
4.98116	319.97
4.99358	319.913
5.00601	319.856
5.01843	319.798
5.03085	319.74
5.04327	319.682
5.05569	319.624
5.06811	319.566
5.08054	319.508
5.09296	319.45
5.10538	319.391
5.1178	319.332
5.13022	319.274
5.14264	319.215
5.15507	319.156
5.16749	319.097
5.17991	319.038
5.19233	318.979
5.20475	318.92
5.21717	318.861
5.2296	318.802
5.24202	318.743
5.25444	318.684
5.26686	318.624
5.27928	318.565
5.2917	318.506
5.30413	318.447
5.31655	318.388
5.32897	318.329
5.34139	318.27
5.35381	318.211
5.36623	318.152
5.37865	318.093
5.39108	318.035
5.4035	317.976
5.41592	317.917
5.42834	317.859
5.44076	317.801
5.45318	317.742
5.46561	317.684
5.47803	317.626
5.49045	317.568
5.50287	317.51
5.51529	317.452
5.52771	317.395
5.54014	317.337
5.55256	317.28
5.56498	317.223
5.5774	317.166
5.58982	317.109
5.60224	317.052
5.61467	316.996
5.62709	316.939
5.63951	316.883
5.65193	316.827
5.66435	316.771
5.67677	316.716
5.6892	316.66
5.70162	316.605
5.71404	316.55
5.72646	316.495
5.73888	316.44
5.7513	316.385
5.76373	316.331
5.77615	316.277
5.78857	316.223
5.80099	316.169
5.81341	316.115
5.82583	316.062
5.83826	316.009
5.85068	315.956
5.8631	315.903
5.87552	315.851
5.88794	315.799
5.90036	315.747
5.91278	315.695
5.92521	315.643
5.93763	315.592
5.95005	315.541
5.96247	315.49
5.97489	315.439
5.98731	315.389
5.99974	315.338
6.01216	315.288
6.02458	315.239
6.037	315.189
6.04942	315.14
6.06184	315.091
6.07427	315.042
6.08669	314.993
6.09911	314.945
6.11153	314.897
6.12395	314.849
6.13637	314.802
6.1488	314.754
6.16122	314.707
6.17364	314.66
6.18606	314.614
6.19848	314.567
6.2109	314.521
6.22333	314.475
6.23575	314.429
6.24817	314.384
6.26059	314.339
6.27301	314.294
6.28543	314.249
6.29786	314.205
6.31028	314.161
6.3227	314.117
6.33512	314.073
6.34754	314.029
6.35996	313.986
6.37239	313.943
6.38481	313.9
6.39723	313.858
6.40965	313.816
6.42207	313.774
6.43449	313.732
6.44691	313.69
6.45934	313.649
6.47176	313.608
6.48418	313.567
6.4966	313.526
6.50902	313.486
6.52144	313.446
6.53387	313.406
6.54629	313.366
6.55871	313.327
6.57113	313.287
6.58355	313.248
6.59597	313.21
6.6084	313.171
6.62082	313.133
6.63324	313.095
6.64566	313.057
6.65808	313.019
6.6705	312.982
6.68293	312.944
6.69535	312.907
6.70777	312.871
6.72019	312.834
6.73261	312.798
6.74503	312.762
6.75746	312.726
6.76988	312.69
6.7823	312.655
6.79472	312.62
6.80714	312.584
6.81956	312.55
6.83199	312.515
6.84441	312.481
6.85683	312.446
6.86925	312.412
6.88167	312.379
6.89409	312.345
6.90652	312.312
6.91894	312.279
6.93136	312.246
6.94378	312.213
6.9562	312.18
6.96862	312.148
6.98105	312.116
6.99347	312.084
7.00589	312.052
7.01831	312.02
7.03073	311.989
7.04315	311.958
7.05557	311.927
7.068	311.896
7.08042	311.865
7.09284	311.835
7.10526	311.804
7.11768	311.774
7.1301	311.744
7.14253	311.715
7.15495	311.685
7.16737	311.656
7.17979	311.626
7.19221	311.597
7.20463	311.569
7.21706	311.54
7.22948	311.511
7.2419	311.483
7.25432	311.455
7.26674	311.427
7.27916	311.399
7.29159	311.372
7.30401	311.344
7.31643	311.317
7.32885	311.29
7.34127	311.263
7.35369	311.236
7.36612	311.209
7.37854	311.183
7.39096	311.157
7.40338	311.13
7.4158	311.104
7.42822	311.079
7.44065	311.053
7.45307	311.027
7.46549	311.002
7.47791	310.977
7.49033	310.952
7.50275	310.927
7.51518	310.902
7.5276	310.878
7.54002	310.853
7.55244	310.829
7.56486	310.805
7.57728	310.781
7.5897	310.757
7.60213	310.734
7.61455	310.71
7.62697	310.687
7.63939	310.664
7.65181	310.641
7.66423	310.618
7.67666	310.595
7.68908	310.572
7.7015	310.55
7.71392	310.528
7.72634	310.505
7.73876	310.483
7.75119	310.461
7.76361	310.44
7.77603	310.418
7.78845	310.397
7.80087	310.375
7.81329	310.354
7.82572	310.333
7.83814	310.312
7.85056	310.292
7.86298	310.271
7.8754	310.251
7.88782	310.23
7.90025	310.21
7.91267	310.19
7.92509	310.17
7.93751	310.151
7.94993	310.131
7.96235	310.112
7.97478	310.092
7.9872	310.073
7.99962	310.054
8.01204	310.035
8.02446	310.017
8.03688	309.998
8.04931	309.98
8.06173	309.961
8.07415	309.943
8.08657	309.925
8.09899	309.907
8.11141	309.89
8.12383	309.872
8.13626	309.854
8.14868	309.837
8.1611	309.82
8.17352	309.803
8.18594	309.786
8.19836	309.77
8.21079	309.753
8.22321	309.737
8.23563	309.72
8.24805	309.704
8.26047	309.688
8.27289	309.672
8.28532	309.657
8.29774	309.641
8.31016	309.626
8.32258	309.611
8.335	309.595
8.34742	309.581
8.35985	309.566
8.37227	309.551
8.38469	309.537
8.39711	309.522
8.40953	309.508
8.42195	309.494
8.43438	309.48
8.4468	309.467
8.45922	309.453
8.47164	309.44
8.48406	309.427
8.49648	309.413
8.50891	309.401
8.52133	309.388
8.53375	309.375
8.54617	309.363
8.55859	309.351
8.57101	309.339
8.58344	309.327
8.59586	309.315
8.60828	309.303
8.6207	309.292
8.63312	309.281
8.64554	309.27
8.65797	309.259
8.67039	309.248
8.68281	309.237
8.69523	309.227
8.70765	309.217
8.72007	309.207
8.73249	309.197
8.74492	309.187
8.75734	309.178
8.76976	309.168
8.78218	309.159
8.7946	309.15
8.80702	309.142
8.81945	309.133
8.83187	309.125
8.84429	309.117
8.85671	309.108
8.86913	309.101
8.88155	309.093
8.89398	309.086
8.9064	309.078
8.91882	309.071
8.93124	309.064
8.94366	309.058
8.95608	309.051
8.96851	309.045
8.98093	309.039
8.99335	309.033
9.00577	309.028
9.01819	309.022
9.03061	309.017
9.04304	309.012
9.05546	309.007
9.06788	309.003
9.0803	308.998
9.09272	308.994
9.10514	308.99
9.11757	308.986
9.12999	308.983
9.14241	308.979
9.15483	308.976
9.16725	308.974
9.17967	308.971
9.1921	308.968
9.20452	308.966
9.21694	308.964
9.22936	308.963
9.24178	308.961
9.2542	308.96
9.26662	308.959
9.27905	308.958
9.29147	308.958
9.30389	308.957
9.31631	308.957
9.32873	308.957
9.34115	308.958
9.35358	308.958
9.366	308.959
9.37842	308.96
9.39084	308.962
9.40326	308.963
9.41568	308.965
9.42811	308.968
9.44053	308.97
9.45295	308.973
9.46537	308.976
9.47779	308.979
9.49021	308.982
9.50264	308.986
9.51506	308.99
9.52748	308.994
9.5399	308.999
9.55232	309.003
9.56474	309.008
9.57717	309.014
9.58959	309.019
9.60201	309.025
9.61443	309.031
9.62685	309.038
9.63927	309.044
9.6517	309.051
9.66412	309.059
9.67654	309.066
9.68896	309.074
9.70138	309.082
9.7138	309.091
9.72623	309.099
9.73865	309.108
9.75107	309.118
9.76349	309.127
9.77591	309.137
9.78833	309.147
9.80075	309.158
9.81318	309.168
9.8256	309.18
9.83802	309.191
9.85044	309.203
9.86286	309.215
9.87528	309.227
9.88771	309.239
9.90013	309.252
9.91255	309.266
9.92497	309.279
9.93739	309.293
9.94981	309.307
9.96224	309.322
9.97466	309.336
9.98708	309.351
9.9995	309.367
10.0119	309.383
10.0243	309.399
10.0368	309.415
10.0492	309.432
10.0616	309.449
10.074	309.466
10.0865	309.484
10.0989	309.502
10.1113	309.52
10.1237	309.539
10.1361	309.558
10.1486	309.578
10.161	309.597
10.1734	309.617
10.1858	309.638
10.1982	309.659
10.2107	309.68
10.2231	309.701
10.2355	309.723
10.2479	309.745
10.2604	309.767
10.2728	309.79
10.2852	309.813
10.2976	309.837
10.31	309.861
10.3225	309.885
10.3349	309.91
10.3473	309.934
10.3597	309.96
10.3721	309.985
10.3846	310.011
10.397	310.038
10.4094	310.064
10.4218	310.092
10.4343	310.119
10.4467	310.147
10.4591	310.175
10.4715	310.203
10.4839	310.232
10.4964	310.262
10.5088	310.291
10.5212	310.321
10.5336	310.351
10.5461	310.382
10.5585	310.413
10.5709	310.445
10.5833	310.477
10.5957	310.509
10.6082	310.541
10.6206	310.574
10.633	310.608
10.6454	310.641
10.6578	310.675
10.6703	310.71
10.6827	310.745
10.6951	310.78
10.7075	310.815
10.72	310.851
10.7324	310.888
10.7448	310.924
10.7572	310.961
10.7696	310.999
10.7821	311.037
10.7945	311.075
10.8069	311.113
10.8193	311.152
10.8318	311.192
10.8442	311.232
10.8566	311.272
10.869	311.312
10.8814	311.353
10.8939	311.394
10.9063	311.436
10.9187	311.478
10.9311	311.52
10.9435	311.563
10.956	311.606
10.9684	311.65
10.9808	311.694
10.9932	311.738
11.0057	311.783
11.0181	311.828
11.0305	311.874
11.0429	311.92
11.0553	311.966
11.0678	312.013
11.0802	312.06
11.0926	312.107
11.105	312.155
11.1174	312.203
11.1299	312.252
11.1423	312.301
11.1547	312.35
11.1671	312.4
11.1796	312.45
11.192	312.5
11.2044	312.551
11.2168	312.602
11.2292	312.654
11.2417	312.706
11.2541	312.759
11.2665	312.811
11.2789	312.865
11.2914	312.918
11.3038	312.972
11.3162	313.026
11.3286	313.081
11.341	313.136
11.3535	313.192
11.3659	313.248
11.3783	313.304
11.3907	313.36
11.4031	313.417
11.4156	313.475
11.428	313.532
11.4404	313.591
11.4528	313.649
11.4653	313.708
11.4777	313.767
11.4901	313.827
11.5025	313.887
11.5149	313.947
11.5274	314.008
11.5398	314.069
11.5522	314.13
11.5646	314.192
11.577	314.254
11.5895	314.317
11.6019	314.38
11.6143	314.443
11.6267	314.507
11.6392	314.571
11.6516	314.635
11.664	314.7
11.6764	314.765
11.6888	314.83
11.7013	314.896
11.7137	314.962
11.7261	315.029
11.7385	315.096
11.751	315.163
11.7634	315.231
11.7758	315.299
11.7882	315.367
11.8006	315.435
11.8131	315.504
11.8255	315.574
11.8379	315.643
11.8503	315.713
11.8627	315.784
11.8752	315.854
11.8876	315.926
11.9	315.997
11.9124	316.069
11.9249	316.141
11.9373	316.213
11.9497	316.286
11.9621	316.359
11.9745	316.432
11.987	316.506
11.9994	316.58
12.0118	316.654
12.0242	316.729
12.0366	316.804
12.0491	316.879
12.0615	316.955
12.0739	317.031
12.0863	317.107
12.0988	317.183
12.1112	317.26
12.1236	317.338
12.136	317.415
12.1484	317.493
12.1609	317.571
12.1733	317.649
12.1857	317.728
12.1981	317.807
12.2106	317.886
12.223	317.966
12.2354	318.046
12.2478	318.126
12.2602	318.206
12.2727	318.287
12.2851	318.368
12.2975	318.449
12.3099	318.531
12.3223	318.613
12.3348	318.695
12.3472	318.778
12.3596	318.86
12.372	318.943
12.3845	319.026
12.3969	319.11
12.4093	319.194
12.4217	319.278
12.4341	319.362
12.4466	319.447
12.459	319.531
12.4714	319.616
12.4838	319.702
12.4962	319.787
12.5087	319.873
12.5211	319.959
12.5335	320.045
12.5459	320.132
12.5584	320.219
12.5708	320.306
12.5832	320.393
12.5956	320.48
12.608	320.568
12.6205	320.656
12.6329	320.744
12.6453	320.832
12.6577	320.921
12.6702	321.01
12.6826	321.099
12.695	321.188
12.7074	321.277
12.7198	321.367
12.7323	321.457
12.7447	321.547
12.7571	321.637
12.7695	321.727
12.7819	321.818
12.7944	321.909
12.8068	322
12.8192	322.091
12.8316	322.182
12.8441	322.274
12.8565	322.366
12.8689	322.458
12.8813	322.55
12.8937	322.642
12.9062	322.734
12.9186	322.827
12.931	322.92
12.9434	323.012
12.9558	323.105
12.9683	323.199
12.9807	323.292
12.9931	323.385
13.0055	323.479
13.018	323.573
13.0304	323.667
13.0428	323.761
13.0552	323.855
13.0676	323.949
13.0801	324.044
13.0925	324.138
13.1049	324.233
13.1173	324.328
13.1298	324.423
13.1422	324.518
13.1546	324.613
13.167	324.708
13.1794	324.804
13.1919	324.899
13.2043	324.995
13.2167	325.09
13.2291	325.186
13.2415	325.282
13.254	325.378
13.2664	325.474
13.2788	325.57
13.2912	325.666
13.3037	325.763
13.3161	325.859
13.3285	325.955
13.3409	326.052
13.3533	326.148
13.3658	326.245
13.3782	326.342
13.3906	326.438
13.403	326.535
13.4154	326.632
13.4279	326.729
13.4403	326.826
13.4527	326.923
13.4651	327.02
13.4776	327.117
13.49	327.214
13.5024	327.311
13.5148	327.408
13.5272	327.505
13.5397	327.602
13.5521	327.699
13.5645	327.797
13.5769	327.894
13.5894	327.991
13.6018	328.088
13.6142	328.186
13.6266	328.283
13.639	328.38
13.6515	328.477
13.6639	328.574
13.6763	328.672
13.6887	328.769
13.7011	328.866
13.7136	328.963
13.726	329.06
13.7384	329.157
13.7508	329.254
13.7633	329.351
13.7757	329.448
13.7881	329.545
13.8005	329.642
13.8129	329.739
13.8254	329.836
13.8378	329.933
13.8502	330.03
13.8626	330.126
13.875	330.223
13.8875	330.319
13.8999	330.416
13.9123	330.512
13.9247	330.609
13.9372	330.705
13.9496	330.801
13.962	330.897
13.9744	330.993
13.9868	331.089
13.9993	331.185
14.0117	331.281
14.0241	331.376
14.0365	331.472
14.049	331.568
14.0614	331.663
14.0738	331.758
14.0862	331.853
14.0986	331.948
14.1111	332.043
14.1235	332.138
14.1359	332.233
14.1483	332.327
14.1607	332.422
14.1732	332.516
14.1856	332.61
14.198	332.705
14.2104	332.798
14.2229	332.892
14.2353	332.986
14.2477	333.079
14.2601	333.173
14.2725	333.266
14.285	333.359
14.2974	333.452
14.3098	333.545
14.3222	333.637
14.3346	333.73
14.3471	333.822
14.3595	333.914
14.3719	334.006
14.3843	334.098
14.3968	334.189
14.4092	334.281
14.4216	334.372
14.434	334.463
14.4464	334.554
14.4589	334.644
14.4713	334.735
14.4837	334.825
14.4961	334.915
14.5086	335.005
14.521	335.095
14.5334	335.184
14.5458	335.273
14.5582	335.362
14.5707	335.451
14.5831	335.54
14.5955	335.628
14.6079	335.717
14.6203	335.805
14.6328	335.892
14.6452	335.98
14.6576	336.067
14.67	336.154
14.6825	336.241
14.6949	336.328
14.7073	336.414
14.7197	336.5
14.7321	336.586
14.7446	336.671
14.757	336.757
14.7694	336.842
14.7818	336.927
14.7943	337.012
14.8067	337.096
14.8191	337.18
14.8315	337.264
14.8439	337.347
14.8564	337.431
14.8688	337.514
14.8812	337.597
14.8936	337.679
14.906	337.761
14.9185	337.843
14.9309	337.925
14.9433	338.006
14.9557	338.088
14.9682	338.168
14.9806	338.249
14.993	338.329
15.0054	338.409
15.0178	338.489
15.0303	338.568
15.0427	338.648
15.0551	338.726
15.0675	338.805
15.0799	338.883
15.0924	338.961
15.1048	339.039
15.1172	339.116
15.1296	339.193
15.1421	339.27
15.1545	339.346
15.1669	339.422
15.1793	339.498
15.1917	339.573
15.2042	339.649
15.2166	339.723
15.229	339.798
15.2414	339.872
15.2539	339.946
15.2663	340.02
15.2787	340.093
15.2911	340.166
15.3035	340.238
15.316	340.31
15.3284	340.382
15.3408	340.454
15.3532	340.525
15.3656	340.596
15.3781	340.666
15.3905	340.737
15.4029	340.807
15.4153	340.876
15.4278	340.945
15.4402	341.014
15.4526	341.083
15.465	341.151
15.4774	341.218
15.4899	341.286
15.5023	341.353
15.5147	341.42
15.5271	341.486
15.5395	341.552
15.552	341.618
15.5644	341.683
15.5768	341.748
15.5892	341.813
15.6017	341.877
15.6141	341.941
15.6265	342.004
15.6389	342.068
15.6513	342.13
15.6638	342.193
15.6762	342.255
15.6886	342.317
15.701	342.378
15.7135	342.439
15.7259	342.499
15.7383	342.56
15.7507	342.62
15.7631	342.679
15.7756	342.738
15.788	342.797
15.8004	342.855
15.8128	342.913
15.8252	342.971
15.8377	343.028
15.8501	343.085
15.8625	343.142
15.8749	343.198
15.8874	343.253
15.8998	343.309
15.9122	343.364
15.9246	343.418
15.937	343.473
15.9495	343.526
15.9619	343.58
15.9743	343.633
15.9867	343.686
15.9991	343.738
16.0116	343.79
16.024	343.841
16.0364	343.893
16.0488	343.943
16.0613	343.994
16.0737	344.044
16.0861	344.093
16.0985	344.143
16.1109	344.192
16.1234	344.24
16.1358	344.288
16.1482	344.336
16.1606	344.383
16.1731	344.43
16.1855	344.477
16.1979	344.523
16.2103	344.569
16.2227	344.614
16.2352	344.659
16.2476	344.704
16.26	344.748
16.2724	344.792
16.2848	344.835

## Sheet: Background 360 s, 0 GPa
Twotheta	Intensity
°
3.00612	311.266
3.01855	311.584
3.03097	311.896
3.04339	312.202
3.05581	312.501
3.06823	312.795
3.08065	313.084
3.09308	313.366
3.1055	313.643
3.11792	313.914
3.13034	314.18
3.14276	314.44
3.15518	314.695
3.1676	314.945
3.18003	315.189
3.19245	315.428
3.20487	315.662
3.21729	315.891
3.22971	316.115
3.24213	316.334
3.25456	316.548
3.26698	316.758
3.2794	316.963
3.29182	317.163
3.30424	317.358
3.31666	317.549
3.32909	317.735
3.34151	317.917
3.35393	318.095
3.36635	318.268
3.37877	318.437
3.39119	318.602
3.40362	318.763
3.41604	318.919
3.42846	319.072
3.44088	319.221
3.4533	319.365
3.46572	319.506
3.47815	319.643
3.49057	319.777
3.50299	319.906
3.51541	320.032
3.52783	320.155
3.54025	320.274
3.55268	320.389
3.5651	320.501
3.57752	320.609
3.58994	320.715
3.60236	320.817
3.61478	320.915
3.62721	321.011
3.63963	321.103
3.65205	321.193
3.66447	321.279
3.67689	321.362
3.68931	321.442
3.70173	321.52
3.71416	321.594
3.72658	321.666
3.739	321.735
3.75142	321.801
3.76384	321.865
3.77626	321.925
3.78869	321.984
3.80111	322.039
3.81353	322.093
3.82595	322.143
3.83837	322.192
3.85079	322.237
3.86322	322.281
3.87564	322.322
3.88806	322.361
3.90048	322.398
3.9129	322.432
3.92532	322.465
3.93775	322.495
3.95017	322.523
3.96259	322.549
3.97501	322.573
3.98743	322.595
3.99985	322.615
4.01228	322.633
4.0247	322.65
4.03712	322.664
4.04954	322.677
4.06196	322.688
4.07438	322.697
4.08681	322.704
4.09923	322.71
4.11165	322.714
4.12407	322.717
4.13649	322.717
4.14891	322.717
4.16134	322.715
4.17376	322.711
4.18618	322.706
4.1986	322.699
4.21102	322.691
4.22344	322.682
4.23586	322.671
4.24829	322.659
4.26071	322.646
4.27313	322.631
4.28555	322.615
4.29797	322.598
4.31039	322.58
4.32282	322.561
4.33524	322.54
4.34766	322.519
4.36008	322.496
4.3725	322.472
4.38492	322.447
4.39735	322.421
4.40977	322.395
4.42219	322.367
4.43461	322.338
4.44703	322.308
4.45945	322.278
4.47188	322.246
4.4843	322.214
4.49672	322.181
4.50914	322.147
4.52156	322.112
4.53398	322.076
4.54641	322.04
4.55883	322.003
4.57125	321.965
4.58367	321.927
4.59609	321.888
4.60851	321.848
4.62094	321.807
4.63336	321.766
4.64578	321.725
4.6582	321.682
4.67062	321.639
4.68304	321.596
4.69547	321.552
4.70789	321.508
4.72031	321.463
4.73273	321.417
4.74515	321.371
4.75757	321.325
4.77	321.278
4.78242	321.231
4.79484	321.183
4.80726	321.135
4.81968	321.087
4.8321	321.038
4.84452	320.989
4.85695	320.939
4.86937	320.889
4.88179	320.839
4.89421	320.789
4.90663	320.738
4.91905	320.687
4.93148	320.636
4.9439	320.584
4.95632	320.533
4.96874	320.48
4.98116	320.428
4.99358	320.376
5.00601	320.323
5.01843	320.27
5.03085	320.217
5.04327	320.164
5.05569	320.111
5.06811	320.057
5.08054	320.004
5.09296	319.95
5.10538	319.896
5.1178	319.842
5.13022	319.788
5.14264	319.734
5.15507	319.68
5.16749	319.626
5.17991	319.571
5.19233	319.517
5.20475	319.462
5.21717	319.408
5.2296	319.353
5.24202	319.299
5.25444	319.244
5.26686	319.19
5.27928	319.135
5.2917	319.08
5.30413	319.026
5.31655	318.971
5.32897	318.917
5.34139	318.862
5.35381	318.808
5.36623	318.753
5.37865	318.699
5.39108	318.645
5.4035	318.59
5.41592	318.536
5.42834	318.482
5.44076	318.428
5.45318	318.374
5.46561	318.32
5.47803	318.266
5.49045	318.213
5.50287	318.159
5.51529	318.106
5.52771	318.052
5.54014	317.999
5.55256	317.946
5.56498	317.893
5.5774	317.84
5.58982	317.787
5.60224	317.734
5.61467	317.682
5.62709	317.629
5.63951	317.577
5.65193	317.525
5.66435	317.473
5.67677	317.421
5.6892	317.369
5.70162	317.318
5.71404	317.266
5.72646	317.215
5.73888	317.164
5.7513	317.113
5.76373	317.062
5.77615	317.012
5.78857	316.961
5.80099	316.911
5.81341	316.861
5.82583	316.811
5.83826	316.761
5.85068	316.712
5.8631	316.663
5.87552	316.613
5.88794	316.564
5.90036	316.516
5.91278	316.467
5.92521	316.419
5.93763	316.37
5.95005	316.322
5.96247	316.274
5.97489	316.227
5.98731	316.179
5.99974	316.132
6.01216	316.085
6.02458	316.038
6.037	315.991
6.04942	315.945
6.06184	315.898
6.07427	315.852
6.08669	315.806
6.09911	315.761
6.11153	315.715
6.12395	315.67
6.13637	315.625
6.1488	315.58
6.16122	315.535
6.17364	315.49
6.18606	315.446
6.19848	315.402
6.2109	315.358
6.22333	315.314
6.23575	315.271
6.24817	315.227
6.26059	315.184
6.27301	315.141
6.28543	315.098
6.29786	315.056
6.31028	315.013
6.3227	314.971
6.33512	314.929
6.34754	314.887
6.35996	314.846
6.37239	314.804
6.38481	314.763
6.39723	314.722
6.40965	314.681
6.42207	314.64
6.43449	314.6
6.44691	314.56
6.45934	314.52
6.47176	314.48
6.48418	314.44
6.4966	314.4
6.50902	314.361
6.52144	314.322
6.53387	314.283
6.54629	314.244
6.55871	314.205
6.57113	314.167
6.58355	314.129
6.59597	314.091
6.6084	314.053
6.62082	314.015
6.63324	313.977
6.64566	313.94
6.65808	313.903
6.6705	313.866
6.68293	313.829
6.69535	313.792
6.70777	313.755
6.72019	313.719
6.73261	313.683
6.74503	313.647
6.75746	313.611
6.76988	313.575
6.7823	313.54
6.79472	313.504
6.80714	313.469
6.81956	313.434
6.83199	313.399
6.84441	313.364
6.85683	313.33
6.86925	313.295
6.88167	313.261
6.89409	313.227
6.90652	313.193
6.91894	313.159
6.93136	313.125
6.94378	313.091
6.9562	313.058
6.96862	313.025
6.98105	312.992
6.99347	312.959
7.00589	312.926
7.01831	312.893
7.03073	312.861
7.04315	312.828
7.05557	312.796
7.068	312.764
7.08042	312.732
7.09284	312.7
7.10526	312.668
7.11768	312.637
7.1301	312.605
7.14253	312.574
7.15495	312.543
7.16737	312.511
7.17979	312.481
7.19221	312.45
7.20463	312.419
7.21706	312.388
7.22948	312.358
7.2419	312.328
7.25432	312.298
7.26674	312.267
7.27916	312.238
7.29159	312.208
7.30401	312.178
7.31643	312.148
7.32885	312.119
7.34127	312.09
7.35369	312.06
7.36612	312.031
7.37854	312.002
7.39096	311.974
7.40338	311.945
7.4158	311.916
7.42822	311.888
7.44065	311.859
7.45307	311.831
7.46549	311.803
7.47791	311.775
7.49033	311.747
7.50275	311.719
7.51518	311.691
7.5276	311.664
7.54002	311.636
7.55244	311.609
7.56486	311.581
7.57728	311.554
7.5897	311.527
7.60213	311.5
7.61455	311.473
7.62697	311.447
7.63939	311.42
7.65181	311.394
7.66423	311.367
7.67666	311.341
7.68908	311.315
7.7015	311.289
7.71392	311.263
7.72634	311.237
7.73876	311.211
7.75119	311.185
7.76361	311.16
7.77603	311.134
7.78845	311.109
7.80087	311.084
7.81329	311.059
7.82572	311.034
7.83814	311.009
7.85056	310.984
7.86298	310.959
7.8754	310.935
7.88782	310.91
7.90025	310.886
7.91267	310.862
7.92509	310.838
7.93751	310.814
7.94993	310.79
7.96235	310.766
7.97478	310.742
7.9872	310.719
7.99962	310.695
8.01204	310.672
8.02446	310.649
8.03688	310.626
8.04931	310.603
8.06173	310.58
8.07415	310.557
8.08657	310.535
8.09899	310.512
8.11141	310.49
8.12383	310.467
8.13626	310.445
8.14868	310.423
8.1611	310.401
8.17352	310.379
8.18594	310.358
8.19836	310.336
8.21079	310.315
8.22321	310.293
8.23563	310.272
8.24805	310.251
8.26047	310.23
8.27289	310.21
8.28532	310.189
8.29774	310.168
8.31016	310.148
8.32258	310.128
8.335	310.108
8.34742	310.088
8.35985	310.068
8.37227	310.048
8.38469	310.028
8.39711	310.009
8.40953	309.99
8.42195	309.97
8.43438	309.951
8.4468	309.933
8.45922	309.914
8.47164	309.895
8.48406	309.877
8.49648	309.858
8.50891	309.84
8.52133	309.822
8.53375	309.804
8.54617	309.787
8.55859	309.769
8.57101	309.752
8.58344	309.735
8.59586	309.718
8.60828	309.701
8.6207	309.684
8.63312	309.667
8.64554	309.651
8.65797	309.635
8.67039	309.619
8.68281	309.603
8.69523	309.587
8.70765	309.571
8.72007	309.556
8.73249	309.541
8.74492	309.526
8.75734	309.511
8.76976	309.496
8.78218	309.482
8.7946	309.468
8.80702	309.453
8.81945	309.44
8.83187	309.426
8.84429	309.412
8.85671	309.399
8.86913	309.386
8.88155	309.373
8.89398	309.36
8.9064	309.347
8.91882	309.335
8.93124	309.323
8.94366	309.311
8.95608	309.299
8.96851	309.288
8.98093	309.276
8.99335	309.265
9.00577	309.254
9.01819	309.243
9.03061	309.233
9.04304	309.223
9.05546	309.213
9.06788	309.203
9.0803	309.193
9.09272	309.184
9.10514	309.175
9.11757	309.166
9.12999	309.157
9.14241	309.149
9.15483	309.14
9.16725	309.132
9.17967	309.125
9.1921	309.117
9.20452	309.11
9.21694	309.103
9.22936	309.096
9.24178	309.09
9.2542	309.083
9.26662	309.077
9.27905	309.072
9.29147	309.066
9.30389	309.061
9.31631	309.056
9.32873	309.051
9.34115	309.047
9.35358	309.043
9.366	309.039
9.37842	309.035
9.39084	309.032
9.40326	309.028
9.41568	309.026
9.42811	309.023
9.44053	309.021
9.45295	309.019
9.46537	309.017
9.47779	309.016
9.49021	309.014
9.50264	309.014
9.51506	309.013
9.52748	309.013
9.5399	309.013
9.55232	309.013
9.56474	309.014
9.57717	309.015
9.58959	309.016
9.60201	309.017
9.61443	309.019
9.62685	309.021
9.63927	309.024
9.6517	309.027
9.66412	309.03
9.67654	309.033
9.68896	309.037
9.70138	309.041
9.7138	309.045
9.72623	309.05
9.73865	309.055
9.75107	309.06
9.76349	309.066
9.77591	309.072
9.78833	309.078
9.80075	309.085
9.81318	309.092
9.8256	309.099
9.83802	309.106
9.85044	309.114
9.86286	309.123
9.87528	309.131
9.88771	309.14
9.90013	309.15
9.91255	309.16
9.92497	309.17
9.93739	309.18
9.94981	309.191
9.96224	309.202
9.97466	309.213
9.98708	309.225
9.9995	309.237
10.0119	309.25
10.0243	309.263
10.0368	309.276
10.0492	309.29
10.0616	309.304
10.074	309.318
10.0865	309.333
10.0989	309.348
10.1113	309.364
10.1237	309.379
10.1361	309.396
10.1486	309.412
10.161	309.429
10.1734	309.447
10.1858	309.464
10.1982	309.483
10.2107	309.501
10.2231	309.52
10.2355	309.539
10.2479	309.559
10.2604	309.579
10.2728	309.6
10.2852	309.621
10.2976	309.642
10.31	309.664
10.3225	309.686
10.3349	309.708
10.3473	309.731
10.3597	309.754
10.3721	309.778
10.3846	309.802
10.397	309.826
10.4094	309.851
10.4218	309.877
10.4343	309.902
10.4467	309.928
10.4591	309.955
10.4715	309.982
10.4839	310.009
10.4964	310.037
10.5088	310.065
10.5212	310.094
10.5336	310.123
10.5461	310.152
10.5585	310.182
10.5709	310.212
10.5833	310.243
10.5957	310.274
10.6082	310.305
10.6206	310.337
10.633	310.369
10.6454	310.402
10.6578	310.435
10.6703	310.469
10.6827	310.503
10.6951	310.537
10.7075	310.572
10.72	310.607
10.7324	310.643
10.7448	310.679
10.7572	310.716
10.7696	310.753
10.7821	310.79
10.7945	310.828
10.8069	310.866
10.8193	310.905
10.8318	310.944
10.8442	310.984
10.8566	311.024
10.869	311.064
10.8814	311.105
10.8939	311.146
10.9063	311.188
10.9187	311.23
10.9311	311.273
10.9435	311.316
10.956	311.359
10.9684	311.403
10.9808	311.447
10.9932	311.492
11.0057	311.537
11.0181	311.583
11.0305	311.629
11.0429	311.675
11.0553	311.722
11.0678	311.769
11.0802	311.817
11.0926	311.865
11.105	311.914
11.1174	311.963
11.1299	312.013
11.1423	312.062
11.1547	312.113
11.1671	312.164
11.1796	312.215
11.192	312.266
11.2044	312.318
11.2168	312.371
11.2292	312.424
11.2417	312.477
11.2541	312.531
11.2665	312.585
11.2789	312.64
11.2914	312.695
11.3038	312.75
11.3162	312.806
11.3286	312.863
11.341	312.919
11.3535	312.976
11.3659	313.034
11.3783	313.092
11.3907	313.15
11.4031	313.209
11.4156	313.269
11.428	313.328
11.4404	313.388
11.4528	313.449
11.4653	313.51
11.4777	313.571
11.4901	313.633
11.5025	313.695
11.5149	313.758
11.5274	313.821
11.5398	313.884
11.5522	313.948
11.5646	314.012
11.577	314.077
11.5895	314.142
11.6019	314.207
11.6143	314.273
11.6267	314.339
11.6392	314.406
11.6516	314.473
11.664	314.541
11.6764	314.609
11.6888	314.677
11.7013	314.745
11.7137	314.814
11.7261	314.884
11.7385	314.954
11.751	315.024
11.7634	315.094
11.7758	315.165
11.7882	315.237
11.8006	315.309
11.8131	315.381
11.8255	315.453
11.8379	315.526
11.8503	315.599
11.8627	315.673
11.8752	315.747
11.8876	315.821
11.9	315.896
11.9124	315.971
11.9249	316.047
11.9373	316.123
11.9497	316.199
11.9621	316.275
11.9745	316.352
11.987	316.43
11.9994	316.507
12.0118	316.585
12.0242	316.664
12.0366	316.742
12.0491	316.821
12.0615	316.901
12.0739	316.981
12.0863	317.061
12.0988	317.141
12.1112	317.222
12.1236	317.303
12.136	317.384
12.1484	317.466
12.1609	317.548
12.1733	317.631
12.1857	317.713
12.1981	317.796
12.2106	317.88
12.223	317.963
12.2354	318.047
12.2478	318.132
12.2602	318.216
12.2727	318.301
12.2851	318.387
12.2975	318.472
12.3099	318.558
12.3223	318.644
12.3348	318.731
12.3472	318.817
12.3596	318.904
12.372	318.992
12.3845	319.079
12.3969	319.167
12.4093	319.255
12.4217	319.344
12.4341	319.432
12.4466	319.521
12.459	319.611
12.4714	319.7
12.4838	319.79
12.4962	319.88
12.5087	319.97
12.5211	320.061
12.5335	320.152
12.5459	320.243
12.5584	320.334
12.5708	320.426
12.5832	320.518
12.5956	320.61
12.608	320.702
12.6205	320.795
12.6329	320.887
12.6453	320.98
12.6577	321.074
12.6702	321.167
12.6826	321.261
12.695	321.355
12.7074	321.449
12.7198	321.543
12.7323	321.638
12.7447	321.732
12.7571	321.827
12.7695	321.922
12.7819	322.018
12.7944	322.113
12.8068	322.209
12.8192	322.305
12.8316	322.401
12.8441	322.497
12.8565	322.594
12.8689	322.69
12.8813	322.787
12.8937	322.884
12.9062	322.981
12.9186	323.079
12.931	323.176
12.9434	323.274
12.9558	323.372
12.9683	323.47
12.9807	323.568
12.9931	323.666
13.0055	323.764
13.018	323.863
13.0304	323.961
13.0428	324.06
13.0552	324.159
13.0676	324.258
13.0801	324.357
13.0925	324.456
13.1049	324.556
13.1173	324.655
13.1298	324.755
13.1422	324.855
13.1546	324.954
13.167	325.054
13.1794	325.154
13.1919	325.254
13.2043	325.355
13.2167	325.455
13.2291	325.555
13.2415	325.656
13.254	325.756
13.2664	325.857
13.2788	325.957
13.2912	326.058
13.3037	326.159
13.3161	326.26
13.3285	326.361
13.3409	326.462
13.3533	326.563
13.3658	326.664
13.3782	326.765
13.3906	326.866
13.403	326.967
13.4154	327.068
13.4279	327.169
13.4403	327.271
13.4527	327.372
13.4651	327.473
13.4776	327.575
13.49	327.676
13.5024	327.777
13.5148	327.879
13.5272	327.98
13.5397	328.081
13.5521	328.183
13.5645	328.284
13.5769	328.385
13.5894	328.486
13.6018	328.588
13.6142	328.689
13.6266	328.79
13.639	328.891
13.6515	328.993
13.6639	329.094
13.6763	329.195
13.6887	329.296
13.7011	329.397
13.7136	329.498
13.726	329.599
13.7384	329.7
13.7508	329.8
13.7633	329.901
13.7757	330.002
13.7881	330.103
13.8005	330.203
13.8129	330.304
13.8254	330.404
13.8378	330.504
13.8502	330.604
13.8626	330.705
13.875	330.805
13.8875	330.905
13.8999	331.004
13.9123	331.104
13.9247	331.204
13.9372	331.303
13.9496	331.403
13.962	331.502
13.9744	331.601
13.9868	331.7
13.9993	331.799
14.0117	331.898
14.0241	331.997
14.0365	332.095
14.049	332.194
14.0614	332.292
14.0738	332.39
14.0862	332.488
14.0986	332.586
14.1111	332.684
14.1235	332.781
14.1359	332.879
14.1483	332.976
14.1607	333.073
14.1732	333.17
14.1856	333.267
14.198	333.363
14.2104	333.46
14.2229	333.556
14.2353	333.652
14.2477	333.748
14.2601	333.843
14.2725	333.939
14.285	334.034
14.2974	334.129
14.3098	334.224
14.3222	334.319
14.3346	334.413
14.3471	334.507
14.3595	334.601
14.3719	334.695
14.3843	334.789
14.3968	334.882
14.4092	334.975
14.4216	335.068
14.434	335.161
14.4464	335.253
14.4589	335.345
14.4713	335.437
14.4837	335.529
14.4961	335.621
14.5086	335.712
14.521	335.803
14.5334	335.894
14.5458	335.984
14.5582	336.074
14.5707	336.164
14.5831	336.254
14.5955	336.344
14.6079	336.433
14.6203	336.522
14.6328	336.61
14.6452	336.699
14.6576	336.787
14.67	336.875
14.6825	336.962
14.6949	337.05
14.7073	337.137
14.7197	337.223
14.7321	337.31
14.7446	337.396
14.757	337.482
14.7694	337.567
14.7818	337.652
14.7943	337.737
14.8067	337.822
14.8191	337.906
14.8315	337.99
14.8439	338.074
14.8564	338.157
14.8688	338.24
14.8812	338.323
14.8936	338.405
14.906	338.487
14.9185	338.569
14.9309	338.65
14.9433	338.732
14.9557	338.812
14.9682	338.893
14.9806	338.973
14.993	339.053
15.0054	339.132
15.0178	339.211
15.0303	339.29
15.0427	339.368
15.0551	339.446
15.0675	339.524
15.0799	339.601
15.0924	339.678
15.1048	339.755
15.1172	339.831
15.1296	339.907
15.1421	339.983
15.1545	340.058
15.1669	340.133
15.1793	340.207
15.1917	340.281
15.2042	340.355
15.2166	340.428
15.229	340.501
15.2414	340.574
15.2539	340.646
15.2663	340.718
15.2787	340.789
15.2911	340.86
15.3035	340.931
15.316	341.002
15.3284	341.071
15.3408	341.141
15.3532	341.21
15.3656	341.279
15.3781	341.347
15.3905	341.415
15.4029	341.483
15.4153	341.55
15.4278	341.617
15.4402	341.684
15.4526	341.75
15.465	341.815
15.4774	341.881
15.4899	341.945
15.5023	342.01
15.5147	342.074
15.5271	342.138
15.5395	342.201
15.552	342.264
15.5644	342.326
15.5768	342.388
15.5892	342.45
15.6017	342.511
15.6141	342.572
15.6265	342.632
15.6389	342.692
15.6513	342.752
15.6638	342.811
15.6762	342.869
15.6886	342.928
15.701	342.986
15.7135	343.043
15.7259	343.1
15.7383	343.157
15.7507	343.213
15.7631	343.269
15.7756	343.324
15.788	343.379
15.8004	343.434
15.8128	343.488
15.8252	343.542
15.8377	343.595
15.8501	343.648
15.8625	343.7
15.8749	343.752
15.8874	343.804
15.8998	343.855
15.9122	343.906
15.9246	343.956
15.937	344.006
15.9495	344.056
15.9619	344.105
15.9743	344.153
15.9867	344.202
15.9991	344.249
16.0116	344.297
16.024	344.344
16.0364	344.39
16.0488	344.436
16.0613	344.482
16.0737	344.527
16.0861	344.572
16.0985	344.616
16.1109	344.66
16.1234	344.704
16.1358	344.747
16.1482	344.79
16.1606	344.832
16.1731	344.874
16.1855	344.915
16.1979	344.956
16.2103	344.997
16.2227	345.037
16.2352	345.077
16.2476	345.116
16.26	345.155
16.2724	345.193
16.2848	345.231

[truncated: 8 more sheets: Scaled Intensity Quartz 10-10, Scaled Intensity Ros 0001, Scaled Intensity Ros 10-10, Scaled Intensity Ros 10-11, Scaled Intensity Ros 10-12, Scaled Intensity Ros sum, Scaled Intensity Glass, Densities and Pressures]
